# Supplementary material for: Modern Metaproteomics: A Unique Tool to Characterize the Active Microbiome in Health and Diseases, and Pave the Road towards New Biomarkers—Example of Crohn’s Disease and Ulcerative Colitis Flare-Ups
Source: Cells. 2022 Apr 14;11(8):1340. doi: 10.3390/cells11081340 (PMC9028112; doi:10.3390/cells11081340)
Supplement: Supplementary file 1 [file cells-11-01340-s001.zip]

Archive with 17 entries (16 files):
- Figure_S1_biblio.pdf
- Figure_S2_circlePacke/
- Figure_S2_circlePacke/circlepackeR_CDC_4levels.htlm
- Figure_S2_circlePacke/circlepackeR_CDIC_4levels.htlm
- Figure_S2_circlePacke/circlepackeR_UC_4levels.htlm
- Figure_S2_circlePacke/Circlepacke_CDC_Fig3.png
- Figure_S2_circlePacke/Circlepacke_CDIC_Fig3.png
- Figure_S2_circlePacke/Circlepacke_CTRL_Fig3.png
- Figure_S2_circlePacke/Circlepacke_UC_Fig3.png
- Figure_S2_circlePacke/circlepakeR_CTRL_4levels.htlm
- Figure_S3_iPath3.pdf
- Table_S1_statistics_report_for_Figure2.pdf
- Table_S2_statistics_report_for_Figure3.pdf
- Table_S3_remarkable_human_proteins.xlsx
- Table_S4_protein_list_all_IBD_dif_all_CTRL.xlsx
- Table_S5_protein_list_CDIC_dif_CDC_UC.xlsx
- Table_S6_protein_list_CDC_dif_UC_99_with_taxo.xlsx
