# Supplementary material for: Modern Metaproteomics: A Unique Tool to Characterize the Active Microbiome in Health and Diseases, and Pave the Road towards New Biomarkers—Example of Crohn’s Disease and Ulcerative Colitis Flare-Ups
Source: Cells. 2022 Apr 14;11(8):1340. doi: 10.3390/cells11081340 (PMC9028112; doi:10.3390/cells11081340)
Supplement: Supplementary file 1 [file cells-11-01340-s001.zip › Table_S3_remarkable_human_proteins.xlsx]

## Sheet: TableS2
Table S3. Selection of remarkable human proteins identified at the surface of the gut microbiome. Proteins are classified according to their abundance rate (smaller numbers correspond to higher abundances). Proteins dominant in all groups are in bold characters. Proteins abundant in patients only, are in red characterss. Proteins abundnat in CDC and UC, but not in CDIC and CTRL are in purple char…
SubGroup	Description	rank in CDIC	rank in CDC	rank in UC	rank in CTRL
a6.a1	p|Q9Y6R7|FCGBP_HUMAN IgGFc-binding protein	10	7	8	3
a8.a3	sp|Q99895|CTRC_HUMAN Chymotrypsin-C	6	2	4	1
b18.a1	sp|P01833|PIGR_HUMAN Polymeric immunoglobulin receptor	2	6	11	6
a2.a1	sp|P05164|PERM_HUMAN Myeloperoxidase	3	1	1	68
b20.a1	sp|P08246|ELNE_HUMAN Neutrophil elastase	8	3	2	106
b28.a1	sp|P08311|CATG_HUMAN Cathepsin G	18	4	3	129
b34.a1	sp|P06702|S10A9_HUMAN protein S100-A9	13	13	17	160
b45.a1	sp|P20160|CAP7_HUMAN Azurocidin	22	8	6	141
b84.a1	sp|P24158|PRTN3_HUMAN Myeloblastin	19	5	5	99
c122.a1	sp|P01023|A2MG_HUMAN Alpha-2-macroglobulin	47	59	64	669
c144.a1	sp|P05109|S10A8_HUMAN protein S100-A8	12	9	10	47
c558.a1	sp|P80511|S10AC_HUMAN Protein S100-A12	62	35	50	977
d2532.a1	sp|P12838|DEF4_HUMAN Neutrophil defensin 4	83	49	30	1534
b60.a1	sp|P02675|FIBB_HUMAN Fibrinogen beta chain	598	36	18	615
c125.a1	sp|P12429|ANXA3_HUMAN Annexin A3	659	39	15	671
c172.a1	sp|P02679-2|FIBG_HUMAN Isolform Gamma-A of Fibrinogen gamma chain	702	41	37	711
	sp|P02679|FIBG_HUMAN Fibrinogen gamma chain	702	41	37	711
b10.a6	sp|P04899|GNAI2_HUMAN Guanine nucleotide-binding protein G(i) subunit alpha-2	455	44	14	384
c590.a1	sp|P62937|PPIA_HUMAN Peptidyl-prolyl cis-trans isomerase A	953	48	90	232
c244.a1	sp|P06744|G6PI_HUMAN Glucose-6-phosphate isomerase	753	51	187	310
c141.a1	sp|P29401-2|TKT_HUMAN Isofirm 2 of Transketolase	677	52	65	685
c215.a1	sp|P43490|NAMPT_HUMAN Nicotinamide phosphoribosyltransferase	735	53	62	761
b30.a1	sp|P11215-2|ITAM_HUMAN Isoform 2 of Integrin alpha-M	553	91	9	568
	sp|P11215|ITAM_HUMAN Integrin alpha-M	553	91	9	568
b93.a2	sp|P07237|PDIA1_HUMAN Protein disulfide-isomerase	631	62	13	647
b47.a1	sp|P14625|ENPL_HUMAN Endoplasmin	591	84	19	605
c189.a1	sp|Q9HDC9|APMAP_HUMAN Adipocyte plasma membrane-associated protein	708	99	20	716
b98.a1	sp|P04839|CY24B_HUMAN Cytochrome b-45 heavy chian	640	69	24	654
c157.a1	sp|P27797|CALR_HUMAN Calreticulin	351	68	24	700
b61.a1	sp|P08575-4|PTPRC_HUMAN Isoform 2 of Receptor-type tyrosine-protein phosphatase C	599	127	26	616
b93.a1	sp|P30101|PDIA3_HUMAN Protein disulfide-isomerase A3	630	66	28	646
b35.a1	sp|P21333-2|FLNA_HUMAN Isoform 2 of Filamin-A	559	222	34	574
	sp|P21333|FLNA_HUMAN Filamin-A	559	222	34	574
c148.a1	sp|P09917|LOX5_HUMAN Arachidonate 5-lipoxygenase	681	89	354	689
b92.b17	sp|P11021|BIP_HUMAN Endoplasmlic reticulum chaperone BiP	626	206	39	642
c185.a1	sp|Q86UX7-2|URP2_HUMAN Isoform 2 of Fermintin family homolog 3	707	64	41	715
	sp|Q86UX7|URP2_HUMAN Fermintin family homolog 3	707	64	41	715
c119.a1	sp|P27824-2|CALX_HUMAN Isoform 2 of Calnexin	655	102	43	666
	sp|P27824|CALX_HUMAN Calnexin	655	102	43	666
c140.a1	sp|Q9H4M9|EHD1_HUMAN EH domain-containing protein 1	674	82	44	682
b42.a1	sp|P17213|BPI_HUMAN Bactericidal permeability-increasing protein	585	80	45	599
b14.b49	sp|P06396-2|GELS_HUMAN Isoform 2 of Gelsolin	522	119	46	541
	sp|P06396-3|GELS_HUMAN Isoform 3 of Gelsolin	522	119	46	541
	sp|P06396-4|GELS_HUMAN Isoform 4 of Gelsolin	522	119	46	541
c182.a1	sp|P23528|COF1_HUMAN Cofilin-1	353	58	47	154
c168.a1	sp|P41218|MNDA_HUMAN Myeloid cell nuclear differentiation antigen	699	77	48	708
