# Supplementary material for: Modern Metaproteomics: A Unique Tool to Characterize the Active Microbiome in Health and Diseases, and Pave the Road towards New Biomarkers—Example of Crohn’s Disease and Ulcerative Colitis Flare-Ups
Source: Cells. 2022 Apr 14;11(8):1340. doi: 10.3390/cells11081340 (PMC9028112; doi:10.3390/cells11081340)
Supplement: Supplementary file 1 [file cells-11-01340-s001.zip › Table_S4_protein_list_all_IBD_dif_all_CTRL.xlsx]

## Sheet: all_IBD_dif_all_CTRL
Table S2. List of proteins over- or underrepresented in all IBD samples compared to all controls.
Description	Group	SubGroup	Protein	Total	Specific	Specific.Unique	SubGroup.count	seqid	taxid	organism	species	genus	family	order	class	phylum	superkingdom	X.aligment	X.identity	ko	bitscore
sp|P05164-2|PERM_HUMAN Isoform H14 of Myeloperoxidase OS=Homo sapiens OX=9606 GN=MPO	a2	a2.a1	a2.a1.a1	8807	8214	232	*2	NA	NA	NA	NA	NA	NA	NA	NA	NA	NA	NA	NA	NA	NA
sp|P05164|PERM_HUMAN Myeloperoxidase OS=Homo sapiens OX=9606 GN=MPO PE=1 SV=1	a2	a2.a1	a2.a1.a2	8807	8214	232	*2	NA	NA	NA	NA	NA	NA	NA	NA	NA	NA	NA	NA	NA	NA
sp|P08246|ELNE_HUMAN Neutrophil elastase OS=Homo sapiens OX=9606 GN=ELANE PE=1 SV=1	b20	b20.a1	b20.a1.a1	5460	5460	121	*1	NA	NA	NA	NA	NA	NA	NA	NA	NA	NA	NA	NA	NA	NA
sp|P08311|CATG_HUMAN Cathepsin G OS=Homo sapiens OX=9606 GN=CTSG PE=1 SV=2	b28	b28.a1	b28.a1.a1	4271	4252	112	*1	NA	NA	NA	NA	NA	NA	NA	NA	NA	NA	NA	NA	NA	NA
sp|P06702|S10A9_HUMAN Protein S100-A9 OS=Homo sapiens OX=9606 GN=S100A9 PE=1 SV=1	b34	b34.a1	b34.a1.a1	6203	1243	27	*1	NA	NA	NA	NA	NA	NA	NA	NA	NA	NA	NA	NA	NA	NA
sp|P20160|CAP7_HUMAN Azurocidin OS=Homo sapiens OX=9606 GN=AZU1 PE=1 SV=3	b45	b45.a1	b45.a1.a1	2657	2073	56	*1	NA	NA	NA	NA	NA	NA	NA	NA	NA	NA	NA	NA	NA	NA
sp|P24158|PRTN3_HUMAN Myeloblastin OS=Homo sapiens OX=9606 GN=PRTN3 PE=1 SV=3	b84	b84.a1	b84.a1.a1	2583	2583	76	*1	NA	NA	NA	NA	NA	NA	NA	NA	NA	NA	NA	NA	NA	NA
sp|P80511|S10AC_HUMAN Protein S100-A12 OS=Homo sapiens OX=9606 GN=S100A12 PE=1 SV=2	c558	c558.a1	c558.a1.a1	615	615	29	*1	NA	NA	NA	NA	NA	NA	NA	NA	NA	NA	NA	NA	NA	NA
MH0188_GL0017894	c137	c137.b39	c137.b39.a1	483	45	6	*1	gb|CZAX01000007.1|	-25913	Coprococcus comes 2789STDY5834913	Coprococcus comes	Coprococcus	Lachnospiraceae	Clostridiales	Clostridia	Firmicutes	Bacteria	100	100.000	K02112	826.2
Green rows correspond to human proteins, found to be overabundant in all IBD samples compared to all CTRL
Consecucutive rows grouped within the same green nuance correspond to proteins that are umbeded within the same protein subgroup (we cannot distinguish them based on the observed peptides).
The orange row corresponds to the only protein (from C. comes) found to be underrepresented in all IBD samples compared to all CTRL.

## Sheet: all_CDIC_dif_all_CTRL
Table S4. List of proteins over- or underrepresented in all CDIC samples compared to all controls.
Description	Group	SubGroup	Protein	Total	Specific	Specific.Unique	SubGroup.count	seqid	taxid	organism	species	genus	family	order	class	phylum	superkingdom	X.aligment	X.identity	ko	bitscore
670890.ECLT68_0960	a1	a1.c209	a1.c209.a1	232	24	10	*1	gb|ADUP01000028.1|	670890	Escherichia coli LT-68	Escherichia coli	Escherichia	Enterobacteriaceae	Enterobacterales	Gammaproteobacteria	Proteobacteria	Bacteria	100	100.000	K03043	2631.3
585054.EFER_0954	a1	a1.c274	a1.c274.a1	446	231	24	*2	gb|AEVY01000011.1|	981367	Escherichia fergusonii ECD227	Escherichia fergusonii	Escherichia	Enterobacteriaceae	Enterobacterales	Gammaproteobacteria	Proteobacteria	Bacteria	100	100.000	K04047	327.0
O2.UC23-0_GL0009332	a1	a1.c274	a1.c274.a2	446	231	24	*2	gi|1418448928|gb|CP030337.1|	-67380	Escherichia coli AR_451	Escherichia coli	Escherichia	Enterobacteriaceae	Enterobacterales	Gammaproteobacteria	Proteobacteria	Bacteria	100	100.000	K04047	389.8
sp|P05164-2|PERM_HUMAN Isoform H14 of Myeloperoxidase OS=Homo sapiens OX=9606 GN=MPO	a2	a2.a1	a2.a1.a1	8807	8214	232	*2	NA	NA	NA	NA	NA	NA	NA	NA	NA	NA	NA	NA	NA	NA
sp|P05164|PERM_HUMAN Myeloperoxidase OS=Homo sapiens OX=9606 GN=MPO PE=1 SV=1	a2	a2.a1	a2.a1.a2	8807	8214	232	*2	NA	NA	NA	NA	NA	NA	NA	NA	NA	NA	NA	NA	NA	NA
MH0303_GL0063956	a5	a5.c582	a5.c582.a1	114	25	7	*1	gi|1440139258|gb|CP031157.1|	-67518	Escherichia coli SYNB1618	Escherichia coli	Escherichia	Enterobacteriaceae	Enterobacterales	Gammaproteobacteria	Proteobacteria	Bacteria	100	100.000	K03553	692.6
MH0095_GL0005196	b10	b10.a1	b10.a1.a1	1266	301	43	*1	gb|NRWR01000083.1|	-86497	Escherichia coli A433	Escherichia coli	Escherichia	Enterobacteriaceae	Enterobacterales	Gammaproteobacteria	Proteobacteria	Bacteria	100	100.000	K04072	1738.4
sp|P0DOX7|IGK_HUMAN Immunoglobulin kappa light chain OS=Homo sapiens OX=9606 PE=1 SV=1	b11	b11.b21	b11.b21.a1	3837	197	2	*1	NA	NA	NA	NA	NA	NA	NA	NA	NA	NA	NA	NA	NA	NA
tr|Q68CN4|Q68CN4_HUMAN Uncharacterized protein OS=Homo sapiens OX=9606 GN=DKFZp686E23209 PE=1 SV=2	b11	b11.b33	b11.b33.a1	1024	18	6	*1	NA	NA	NA	NA	NA	NA	NA	NA	NA	NA	NA	NA	NA	NA
sp|A0A0B4J1Y9|HV372_HUMAN Immunoglobulin heavy variable 3-72 OS=Homo sapiens OX=9606 GN=IGHV3-72 PE=3 SV=1	b11	b11.b58	b11.b58.a1	351	37	4	*1	NA	NA	NA	NA	NA	NA	NA	NA	NA	NA	NA	NA	NA	NA
sp|A0A087WSY6|KVD15_HUMAN Immunoglobulin kappa variable 3D-15 OS=Homo sapiens OX=9606 GN=IGKV3D-15 PE=3 SV=6	b11	b11.b59	b11.b59.a1	234	75	2	*1	NA	NA	NA	NA	NA	NA	NA	NA	NA	NA	NA	NA	NA	NA
sp|P04433|KV311_HUMAN Immunoglobulin kappa variable 3-11 OS=Homo sapiens OX=9606 GN=IGKV3-11 PE=1 SV=1	b11	b11.b62	b11.b62.a1	248	24	1	*1	NA	NA	NA	NA	NA	NA	NA	NA	NA	NA	NA	NA	NA	NA
tr|A0A0X9T7V9|A0A0X9T7V9_HUMAN GCT-A4 light chain variable region (Fragment) OS=Homo sapiens OX=9606 PE=2 SV=1	b11	b11.b64	b11.b64.a1	221	20	3	*1	NA	NA	NA	NA	NA	NA	NA	NA	NA	NA	NA	NA	NA	NA
sp|A0A075B6P5|KV228_HUMAN Immunoglobulin kappa variable 2-28 OS=Homo sapiens OX=9606 GN=IGKV2-28 PE=3 SV=1	b11	b11.b71	b11.b71.a1	273	29	4	*2	NA	NA	NA	NA	NA	NA	NA	NA	NA	NA	NA	NA	NA	NA
sp|P01615|KVD28_HUMAN Immunoglobulin kappa variable 2D-28 OS=Homo sapiens OX=9606 GN=IGKV2D-28 PE=1 SV=2	b11	b11.b71	b11.b71.a2	273	29	4	*2	NA	NA	NA	NA	NA	NA	NA	NA	NA	NA	NA	NA	NA	NA
sp|A0A0C4DH68|KV224_HUMAN Immunoglobulin kappa variable 2-24 OS=Homo sapiens OX=9606 GN=IGKV2-24 PE=3 SV=1	b11	b11.c114	b11.c114.a1	84	59	6	*1	NA	NA	NA	NA	NA	NA	NA	NA	NA	NA	NA	NA	NA	NA
sp|A0A075B6S2|KVD29_HUMAN Immunoglobulin kappa variable 2D-29 OS=Homo sapiens OX=9606 GN=IGKV2D-29 PE=3 SV=1	b11	b11.c121	b11.c121.a1	91	17	3	*2	NA	NA	NA	NA	NA	NA	NA	NA	NA	NA	NA	NA	NA	NA
sp|A2NJV5|KV229_HUMAN Immunoglobulin kappa variable 2-29 OS=Homo sapiens OX=9606 GN=IGKV2-29 PE=3 SV=2	b11	b11.c121	b11.c121.a2	91	17	3	*2	NA	NA	NA	NA	NA	NA	NA	NA	NA	NA	NA	NA	NA	NA
sp|A0A0A0MS15|HV349_HUMAN Immunoglobulin heavy variable 3-49 OS=Homo sapiens OX=9606 GN=IGHV3-49 PE=3 SV=1	b11	b11.c124	b11.c124.a1	125	20	2	*1	NA	NA	NA	NA	NA	NA	NA	NA	NA	NA	NA	NA	NA	NA
tr|A0A1C9J6R2|A0A1C9J6R2_HUMAN B cell receptor heavy chain variable region (Fragment) OS=Homo sapiens OX=9606 PE=4 SV=1	b11	b11.c138	b11.c138.a1	86	49	2	*2	NA	NA	NA	NA	NA	NA	NA	NA	NA	NA	NA	NA	NA	NA
tr|A0A1C9J6R3|A0A1C9J6R3_HUMAN B cell receptor heavy chain variable region (Fragment) OS=Homo sapiens OX=9606 PE=4 SV=1	b11	b11.c138	b11.c138.a2	86	49	2	*2	NA	NA	NA	NA	NA	NA	NA	NA	NA	NA	NA	NA	NA	NA
tr|A2NH53|A2NH53_HUMAN Immunogobulin kappa, VJ region (Fragment) OS=Homo sapiens OX=9606 PE=4 SV=1	b11	b11.c157	b11.c157.a1	51	7	1	*1	NA	NA	NA	NA	NA	NA	NA	NA	NA	NA	NA	NA	NA	NA
tr|A0A0X9V9B3|A0A0X9V9B3_HUMAN MS-F1 light chain variable region (Fragment) OS=Homo sapiens OX=9606 PE=2 SV=1	b11	b11.c161	b11.c161.a1	46	31	3	*1	NA	NA	NA	NA	NA	NA	NA	NA	NA	NA	NA	NA	NA	NA
716541.ECL_00237	b12	b12.b44	b12.b44.a1	2974	212	13	*1	gb|JPPR01000037.1|	-9032	Enterobacter cloacae ATCC 13047	Enterobacter cloacae	Enterobacter	Enterobacteriaceae	Enterobacterales	Gammaproteobacteria	Proteobacteria	Bacteria	100	100.000	K02358	788.9
MH0014_GL0034995	b12	b12.c109	b12.c109.a1	781	245	37	*1	gb|UILO01000003.1|	-95755	Escherichia coli 494A	Escherichia coli	Escherichia	Enterobacteriaceae	Enterobacterales	Gammaproteobacteria	Proteobacteria	Bacteria	100	100.000	K00656	1533.5
MH0014_GL0062875	b12	b12.c423	b12.c423.a1	449	45	17	*1	gb|UILO01000030.1|	-95755	Escherichia coli 494A	Escherichia coli	Escherichia	Enterobacteriaceae	Enterobacterales	Gammaproteobacteria	Proteobacteria	Bacteria	100	99.953	K03046	2686.8
MH0260_GL0100770	b12	b12.c450	b12.c450.a1	444	15	3	*1	gb|JWBI01000242.1|	-13820	Klebsiella oxytoca 1148_KOXY	Klebsiella oxytoca	Klebsiella	Enterobacteriaceae	Enterobacterales	Gammaproteobacteria	Proteobacteria	Bacteria	100	100.000	K00656	1528.5
T2D-83A_GL0054533	b12	b12.d1115	b12.d1115.a1	73	8	2	*1	gb|CBYM010000030.1|	-7725	Clostridium saudiense JCC	Clostridium saudiense	Clostridium	Clostridiaceae	Clostridiales	Clostridia	Firmicutes	Bacteria	100	95.699	K00656	1340.9
1028307.EAE_04255	b14	b14.c410	b14.c410.a1	15	4	2	*4	gb|PXKX01000039.1|	-89318	Klebsiella aerogenes CRE27	Klebsiella aerogenes	Klebsiella	Enterobacteriaceae	Enterobacterales	Gammaproteobacteria	Proteobacteria	Bacteria	100	100.000	K00962	1357.4
DOM005_GL0030876	b14	b14.c410	b14.c410.a2	15	4	2	*4	gb|UGIN01000001.1|	-92113	Enterobacter cloacae NCTC11579	Enterobacter cloacae	Enterobacter	Enterobacteriaceae	Enterobacterales	Gammaproteobacteria	Proteobacteria	Bacteria	100	100.000	K00962	1358.2
MH0008_GL0029529	b14	b14.c410	b14.c410.a3	15	4	2	*4	gb|QUWQ01000009.1|	-89397	Klebsiella pneumoniae 828	Klebsiella pneumoniae	Klebsiella	Enterobacteriaceae	Enterobacterales	Gammaproteobacteria	Proteobacteria	Bacteria	100	100.000	K00962	1356.3
T2D-108A_GL0118712	b14	b14.c410	b14.c410.a4	15	4	2	*4	gb|JSWY01000001.1|	-12518	Enterobacter cloacae B2	Enterobacter cloacae	Enterobacter	Enterobacteriaceae	Enterobacterales	Gammaproteobacteria	Proteobacteria	Bacteria	100	100.000	K00962	1357.0
V1.CD4-0-PT_GL0040217	b16	b16.a2	b16.a2.a1	773	41	9	*1	gb|AUJR01000003.1|	1280695	[Clostridium] clostridioforme AGR2157	[Clostridium] clostridioforme	Lachnoclostridium	Lachnospiraceae	Clostridiales	Clostridia	Firmicutes	Bacteria	100	97.238	K01227	1026.2
O2.CD2-0-PT_GL0087161	b16	b16.a7	b16.a7.a1	369	11	1	*1	gb|FCEY01000008.1|	-27972	Clostridium sp. AT4 AT5	Clostridium sp. AT4	Clostridium	Clostridiaceae	Clostridiales	Clostridia	Firmicutes	Bacteria	100	98.763	K01227	705.7
550672.ECCG_00299	b17	b17.c278	b17.c278.a1	446	19	5	*1	gi|1370526403|gb|CP027484.1|	-66906	Escherichia coli 2013C-4390	Escherichia coli	Escherichia	Enterobacteriaceae	Enterobacterales	Gammaproteobacteria	Proteobacteria	Bacteria	100	100.000	K00134	662.9
sp|P01833|PIGR_HUMAN Polymeric immunoglobulin receptor OS=Homo sapiens OX=9606 GN=PIGR PE=1 SV=4	b18	b18.a1	b18.a1.a1	3295	3295	158	*1	NA	NA	NA	NA	NA	NA	NA	NA	NA	NA	NA	NA	NA	NA
sp|P08246|ELNE_HUMAN Neutrophil elastase OS=Homo sapiens OX=9606 GN=ELANE PE=1 SV=1	b20	b20.a1	b20.a1.a1	5460	5460	121	*1	NA	NA	NA	NA	NA	NA	NA	NA	NA	NA	NA	NA	NA	NA
MH0014_GL0001665	b21	b21.c184	b21.c184.a1	286	36	6	*1	gb|UILO01000011.1|	-95755	Escherichia coli 494A	Escherichia coli	Escherichia	Enterobacteriaceae	Enterobacterales	Gammaproteobacteria	Proteobacteria	Bacteria	100	100.000	K02355	1403.3
N062A_GL0070780	b21	b21.c486	b21.c486.a1	95	40	8	*1	gb|UIIM01000026.1|	-95661	Escherichia coli 370D	Escherichia coli	Escherichia	Enterobacteriaceae	Enterobacterales	Gammaproteobacteria	Proteobacteria	Bacteria	100	99.630	K02992	338.6
550694.ERIG_01140	b21	b21.d1372	b21.d1372.a1	29	7	2	*14	gb|PUBX01000023.1|	-77165	Escherichia fergusonii YH17132	Escherichia fergusonii	Escherichia	Enterobacteriaceae	Enterobacterales	Gammaproteobacteria	Proteobacteria	Bacteria	100	100.000	K01710	721.1
656420.ERJG_00481	b21	b21.d1372	b21.d1372.a2	29	7	2	*14	gb|AEXD01000014.1|	754082	Escherichia coli STEC_7v	Escherichia coli	Escherichia	Enterobacteriaceae	Enterobacterales	Gammaproteobacteria	Proteobacteria	Bacteria	100	100.000	K01710	730.7
696406.UMNK88_2586	b21	b21.d1372	b21.d1372.a3	29	7	2	*14	gb|UART01000010.1|	-92172	Escherichia coli NCTC10650	Escherichia coli	Escherichia	Enterobacteriaceae	Enterobacterales	Gammaproteobacteria	Proteobacteria	Bacteria	100	100.000	K01710	742.3
MH0014_GL0016479	b21	b21.d1372	b21.d1372.a4	29	7	2	*14	gb|UDAA01000007.1|	-94334	Escherichia coli VREC0401	Escherichia coli	Escherichia	Enterobacteriaceae	Enterobacterales	Gammaproteobacteria	Proteobacteria	Bacteria	100	100.000	K01710	739.6
MH0025_GL0001002	b21	b21.d1372	b21.d1372.a5	29	7	2	*14	gb|UCVL01000017.1|	-94206	Escherichia coli VREC0214	Escherichia coli	Escherichia	Enterobacteriaceae	Enterobacterales	Gammaproteobacteria	Proteobacteria	Bacteria	100	100.000	K01710	736.9
MH0093_GL0074236	b21	b21.d1372	b21.d1372.a6	29	7	2	*14	gb|JSIQ01000283.1|	-9478	Escherichia coli upec-28	Escherichia coli	Escherichia	Enterobacteriaceae	Enterobacterales	Gammaproteobacteria	Proteobacteria	Bacteria	100	100.000	K01710	726.9
MH0095_GL0030291	b21	b21.d1372	b21.d1372.a7	29	7	2	*14	gb|NMDK01000026.1|	-51803	Escherichia coli MOD1-EC6071	Escherichia coli	Escherichia	Enterobacteriaceae	Enterobacterales	Gammaproteobacteria	Proteobacteria	Bacteria	100	100.000	K01710	734.2
MH0330_GL0125266	b21	b21.d1372	b21.d1372.a8	29	7	2	*14	gi|1393910558|gb|CP029576.1|	-67195	Escherichia coli DA33135	Escherichia coli	Escherichia	Enterobacteriaceae	Enterobacterales	Gammaproteobacteria	Proteobacteria	Bacteria	100	100.000	K01710	743.0
MH0336_GL0123441	b21	b21.d1372	b21.d1372.a9	29	7	2	*14	gb|NJIO01000028.1|	-46950	Escherichia coli E27	Escherichia coli	Escherichia	Enterobacteriaceae	Enterobacterales	Gammaproteobacteria	Proteobacteria	Bacteria	100	99.816	K01710	724.2
MH0397_GL0178164	b21	b21.d1372	b21.d1372.b10	29	7	2	*14	gi|1435911102|gb|CP031215.1|	-67487	Escherichia coli Es_ST80_L1_NDM_10_2017	Escherichia coli	Escherichia	Enterobacteriaceae	Enterobacterales	Gammaproteobacteria	Proteobacteria	Bacteria	100	100.000	K01710	733.4
MH0415_GL0170096	b21	b21.d1372	b21.d1372.b11	29	7	2	*14	gb|LRWW01000006.1|	-29382	Escherichia coli B116	Escherichia coli	Escherichia	Enterobacteriaceae	Enterobacterales	Gammaproteobacteria	Proteobacteria	Bacteria	100	97.145	K01710	728.0
SZEY-81A_GL0094473	b21	b21.d1372	b21.d1372.b12	29	7	2	*14	gb|LVQI01000065.1|	-30975	Escherichia coli sheep39	Escherichia coli	Escherichia	Enterobacteriaceae	Enterobacterales	Gammaproteobacteria	Proteobacteria	Bacteria	100	100.000	K01710	727.6
V1.UC14-1_GL0037666	b21	b21.d1372	b21.d1372.b13	29	7	2	*14	gb|UDGZ01000022.1|	-94522	Escherichia coli VREC0629	Escherichia coli	Escherichia	Enterobacteriaceae	Enterobacterales	Gammaproteobacteria	Proteobacteria	Bacteria	100	100.000	K01710	572.8
V1.UC22-1_GL0141231	b21	b21.d1372	b21.d1372.b14	29	7	2	*14	gb|UFZJ01000001.1|	-92192	Escherichia coli NCTC7152	Escherichia coli	Escherichia	Enterobacteriaceae	Enterobacterales	Gammaproteobacteria	Proteobacteria	Bacteria	100	100.000	K01710	737.3
199310.c3027	b22	b22.c125	b22.c125.a1	116	24	7	*1	gi|1440139258|gb|CP031157.1|	-67518	Escherichia coli SYNB1618	Escherichia coli	Escherichia	Enterobacteriaceae	Enterobacterales	Gammaproteobacteria	Proteobacteria	Bacteria	100	100.000	K00088	968.0
469598.ESAG_00262	b22	b22.c249	b22.c249.a1	21	11	4	*1	gi|1371053911|gb|CP026853.1|	-66937	Escherichia coli MS7163	Escherichia coli	Escherichia	Enterobacteriaceae	Enterobacterales	Gammaproteobacteria	Proteobacteria	Bacteria	100	100.000	K01893	978.4
tr|Q86SR3|Q86SR3_HUMAN CEL protein OS=Homo sapiens OX=9606 PE=2 SV=1	b23	b23.a1	b23.a1.a1	776	169	28	*1	NA	NA	NA	NA	NA	NA	NA	NA	NA	NA	NA	NA	NA	NA
sp|P19835-2|CEL_HUMAN Isoform Short of Bile salt-activated lipase OS=Homo sapiens OX=9606 GN=CEL	b23	b23.a2	b23.a2.a1	670	63	11	*1	NA	NA	NA	NA	NA	NA	NA	NA	NA	NA	NA	NA	NA	NA
sp|P08311|CATG_HUMAN Cathepsin G OS=Homo sapiens OX=9606 GN=CTSG PE=1 SV=2	b28	b28.a1	b28.a1.a1	4271	4252	112	*1	NA	NA	NA	NA	NA	NA	NA	NA	NA	NA	NA	NA	NA	NA
sp|P01871|IGHM_HUMAN Immunoglobulin heavy constant mu OS=Homo sapiens OX=9606 GN=IGHM PE=1 SV=4	b29	b29.a1	b29.a1.a1	2293	324	15	*1	NA	NA	NA	NA	NA	NA	NA	NA	NA	NA	NA	NA	NA	NA
sp|P06702|S10A9_HUMAN Protein S100-A9 OS=Homo sapiens OX=9606 GN=S100A9 PE=1 SV=1	b34	b34.a1	b34.a1.a1	6203	1243	27	*1	NA	NA	NA	NA	NA	NA	NA	NA	NA	NA	NA	NA	NA	NA
MH0131_GL0005504	b39	b39.a2	b39.a2.a1	452	112	29	*1	gi|671713918|gb|CP008741.1|	357276	Bacteroides dorei	Bacteroides dorei	Bacteroides	Bacteroidaceae	Bacteroidales	Bacteroidia	Bacteroidetes	Bacteria	100	99.898	K21449	82.4
MH0014_GL0033911	b40	b40.c140	b40.c140.a1	27	21	13	*1	gb|UILO01000004.1|	-95755	Escherichia coli 494A	Escherichia coli	Escherichia	Enterobacteriaceae	Enterobacterales	Gammaproteobacteria	Proteobacteria	Bacteria	100	100.000	K03070	1709.5
MH0012_GL0173537	b40	b40.c197	b40.c197.a1	45	44	10	*1	gi|1442638696|gb|CP031321.1|	-67572	Escherichia coli Es_ST2350_SE1_NDM_03_2018	Escherichia coli	Escherichia	Enterobacteriaceae	Enterobacterales	Gammaproteobacteria	Proteobacteria	Bacteria	100	100.000	K02904	115.5
sp|P20160|CAP7_HUMAN Azurocidin OS=Homo sapiens OX=9606 GN=AZU1 PE=1 SV=3	b45	b45.a1	b45.a1.a1	2657	2073	56	*1	NA	NA	NA	NA	NA	NA	NA	NA	NA		NA	NA	NA	NA
MH0014_GL0105787	b47	b47.a4	b47.a4.a1	131	79	25	*1	gb|UILO01000006.1|	-95755	Escherichia coli 494A	Escherichia coli	Escherichia	Enterobacteriaceae	Enterobacterales	Gammaproteobacteria	Proteobacteria	Bacteria	100	100.000	K04079	1228.0
MH0383_GL0114331	b56	b56.a1	b56.a1.a1	527	97	30	*1	gb|NGVG01000037.1|	-68725	Escherichia coli SCEC020022	Escherichia coli	Escherichia	Enterobacteriaceae	Enterobacterales	Gammaproteobacteria	Proteobacteria	Bacteria	100	100.000	K03695	1649.8
MH0014_GL0069220	b65	b65.b99	b65.b99.a1	41	39	17	*1	gb|UILO01000006.1|	-95755	Escherichia coli 494A	Escherichia coli	Escherichia	Enterobacteriaceae	Enterobacterales	Gammaproteobacteria	Proteobacteria	Bacteria	100	100.000	K03770	1075.1
MH0008_GL0029612	b83	b83.b19	b83.b19.a1	206	31	4	*1	gb|FLWS01000011.1|	-58581	Klebsiella pneumoniae W1-4-ERY6(G)	Klebsiella pneumoniae	Klebsiella	Enterobacteriaceae	Enterobacterales	Gammaproteobacteria	Proteobacteria	Bacteria	100	100.000	K02111	988.8
sp|P24158|PRTN3_HUMAN Myeloblastin OS=Homo sapiens OX=9606 GN=PRTN3 PE=1 SV=3	b84	b84.a1	b84.a1.a1	2583	2583	76	*1	NA	NA	NA	NA	NA	NA	NA	NA	NA	NA	NA	NA	NA	NA
MH0199_GL0004456	b94	b94.a1	b94.a1.a1	282	282	76	*1	gb|CZBF01000005.1|	-25958	Bacteroides uniformis 2789STDY5834942	Bacteroides uniformis	Bacteroides	Bacteroidaceae	Bacteroidales	Bacteroidia	Bacteroidetes	Bacteria	99	99.616	K21449	80.9
sp|P01023|A2MG_HUMAN Alpha-2-macroglobulin OS=Homo sapiens OX=9606 GN=A2M PE=1 SV=3	c122	c122.a1	c122.a1.a1	537	493	64	*1	NA	NA	NA	NA	NA	NA	NA	NA	NA	NA	NA	NA	NA	NA
T2D-53A_GL0005331	c132	c132.c102	c132.c102.a1	139	79	9	*1	gi|1409368721|gb|CP022611.1|	-67337	Klebsiella pneumoniae CDC 0106	Klebsiella pneumoniae	Klebsiella	Enterobacteriaceae	Enterobacterales	Gammaproteobacteria	Proteobacteria	Bacteria	100	99.467	K02967	486.9
670890.ECLT68_1648	c137	c137.b23	c137.b23.a1	336	71	5	*1	gb|ADUP01000032.1|	670890	Escherichia coli LT-68	Escherichia coli	Escherichia	Enterobacteriaceae	Enterobacterales	Gammaproteobacteria	Proteobacteria	Bacteria	100	100.000	K02112	904.4
sp|P05109|S10A8_HUMAN Protein S100-A8 OS=Homo sapiens OX=9606 GN=S100A8 PE=1 SV=1	c144	c144.a1	c144.a1.a1	1853	1834	59	*1	NA	NA	NA	NA	NA	NA	NA	NA	NA	NA	NA	NA	NA	NA
MH0423_GL0010207	c196	c196.c100	c196.c100.a1	158	6	1	*1	gb|CBIM010000018.1|	1262689	Acidiphilium sp. CAG:727	Acidiphilium sp. CAG:727	Acidiphilium	Acetobacteraceae	Rhodospirillales	Alphaproteobacteria	Proteobacteria	Bacteria	49	75.023	K01915	835.9
tr|A2NUT2|A2NUT2_HUMAN Lambda-chain (AA -20 to 215) OS=Homo sapiens OX=9606 PE=1 SV=1	c202	c202.a1	c202.a1.a1	1582	25	5	*1	NA	NA	NA	NA	NA	NA	NA	NA	NA	NA	NA	NA	NA	NA
sp|P01706|LV211_HUMAN Immunoglobulin lambda variable 2-11 OS=Homo sapiens OX=9606 GN=IGLV2-11 PE=1 SV=2	c202	c202.b17	c202.b17.a1	97	7	2	*2	NA	NA	NA	NA	NA	NA	NA	NA	NA	NA	NA	NA	NA	NA
tr|Q5NV84|Q5NV84_HUMAN V1-3 protein (Fragment) OS=Homo sapiens OX=9606 GN=V1-3 PE=4 SV=1	c202	c202.b17	c202.b17.a2	97	7	2	*2	NA	NA	NA	NA	NA	NA	NA	NA	NA	NA	NA	NA	NA	NA
MH0358_GL0041028	c205	c205.a8	c205.a8.a1	515	11	5	*1	gb|FOOJ01000001.1|	-59655	[Clostridium] clostridioforme ATCC 25537	[Clostridium] clostridioforme	Lachnoclostridium	Lachnospiraceae	Clostridiales	Clostridia	Firmicutes	Bacteria	100	94.333	K10540	793.5
T2D-61A_GL0009066	c213	c213.b13	c213.b13.a1	143	8	4	*1	gb|ABQR01000045.1|	457421	Clostridiales bacterium 1_7_47FAA	Clostridiales bacterium 1_7_47FAA	unclassified Clostridiales	unclassified Clostridiales	Clostridiales	Clostridia	Firmicutes	Bacteria	100	96.630	K02058	587.0
469613.HMPREF0864_03520	c223	c223.a3	c223.a3.a1	199	139	27	*2	gb|ADCU02000001.1|	469613	Enterobacteriaceae bacterium 9_2_54FAA	Enterobacteriaceae bacterium 9_2_54FAA	unclassified Enterobacteriaceae	Enterobacteriaceae	Enterobacterales	Gammaproteobacteria	Proteobacteria	Bacteria	100	100.000	K02982	454.5
DOF012_GL0002863	c223	c223.a3	c223.a3.a2	199	139	27	*2	gi|1442638696|gb|CP031321.1|	-67572	Escherichia coli Es_ST2350_SE1_NDM_03_2018	Escherichia coli	Escherichia	Enterobacteriaceae	Enterobacterales	Gammaproteobacteria	Proteobacteria	Bacteria	100	99.860	K02982	442.2
V1.CD15-3_GL0108106	c223	c223.b96	c223.b96.a1	76	31	6	*1	gi|1440139258|gb|CP031157.1|	-67518	Escherichia coli SYNB1618	Escherichia coli	Escherichia	Enterobacteriaceae	Enterobacterales	Gammaproteobacteria	Proteobacteria	Bacteria	100	100.000	K02878	270.0
SZEY-07A_GL0013792	c241	c241.b25	c241.b25.a1	172	39	6	*1	gb|JWDZ01007349.1|	-14972	Escherichia coli 1072_ECOL	Escherichia coli	Escherichia	Enterobacteriaceae	Enterobacterales	Gammaproteobacteria	Proteobacteria	Bacteria	100	99.642	K02931	357.5
DOF012_GL0049886	c254	c254.a1	c254.a1.a1	344	69	8	*1	gb|PPSP01000074.1|	-86805	Escherichia coli DLL7531	Escherichia coli	Escherichia	Enterobacteriaceae	Enterobacterales	Gammaproteobacteria	Proteobacteria	Bacteria	100	99.869	K00244	1208.0
670892.EC3431_2394	c254	c254.a2	c254.a2.a1	293	24	4	*1	gb|JNQA01000001.1|	1444180	Escherichia coli 2-210-07_S3_C3	Escherichia coli	Escherichia	Enterobacteriaceae	Enterobacterales	Gammaproteobacteria	Proteobacteria	Bacteria	100	100.000	K00244	1222.2
945360.SGF_03558	c267	c267.a1	c267.a1.a1	222	56	13	*1	gb|AERO01000141.1|	945360	Shigella flexneri CDC 796-83	Shigella flexneri	Shigella	Enterobacteriaceae	Enterobacterales	Gammaproteobacteria	Proteobacteria	Bacteria	100	100.000	K02945	1080.5
sp|P01591|IGJ_HUMAN Immunoglobulin J chain OS=Homo sapiens OX=9606 GN=JCHAIN PE=1 SV=4	c285	c285.a1	c285.a1.a1	1087	1087	43	*1	NA	NA	NA	NA	NA	NA	NA	NA	NA	NA	NA	NA	NA	NA
SZEY-93A_GL0037067	c332	c332.b48	c332.b48.a1	184	48	13	*1	gi|1442638696|gb|CP031321.1|	-67572	Escherichia coli Es_ST2350_SE1_NDM_03_2018	Escherichia coli	Escherichia	Enterobacteriaceae	Enterobacterales	Gammaproteobacteria	Proteobacteria	Bacteria	100	100.000	K02986	401.0
NLF014_GL0026648	c346	c346.b29	c346.b29.a1	60	39	6	*2	gi|1243331888|gb|CP023366.1|	-6825	Escherichia coli 1428	Escherichia coli	Escherichia	Enterobacteriaceae	Enterobacterales	Gammaproteobacteria	Proteobacteria	Bacteria	100	99.376	K02884	216.5
V1.CD3-0-PT_GL0033434	c346	c346.b29	c346.b29.a2	60	39	6	*2	gb|UFGU01000009.1|	-95316	Klebsiella pneumoniae 4300STDY6470471	Klebsiella pneumoniae	Klebsiella	Enterobacteriaceae	Enterobacterales	Gammaproteobacteria	Proteobacteria	Bacteria	100	100.000	K02884	225.7
155864.Z3999	c347	c347.b46	c347.b46.a1	21	13	9	*1	gi|56384585|gb|AE005174.2|	155864	Escherichia coli O157:H7 str. EDL933	Escherichia coli	Escherichia	Enterobacteriaceae	Enterobacterales	Gammaproteobacteria	Proteobacteria	Bacteria	100	100.000	K01872	1728.8
1048689.ECO55CA74_10905	c361	c361.a9	c361.a9.a1	69	34	9	*1	gb|NGVF01000004.1|	-68720	Escherichia coli SCEC020026	Escherichia coli	Escherichia	Enterobacteriaceae	Enterobacterales	Gammaproteobacteria	Proteobacteria	Bacteria	100	100.000	K02796	562.8
MH0110_GL0060133	c385	c385.b17	c385.b17.a1	64	8	2	*1	gb|UAQJ01000022.1|	-91985	Bacteroides thetaiotaomicron NCTC10582	Bacteroides thetaiotaomicron	Bacteroides	Bacteroidaceae	Bacteroidales	Bacteroidia	Bacteroidetes	Bacteria	100	100.000	K02871	313.9
MH0087_GL0047704	c385	c385.b24	c385.b24.a1	82	8	4	*1	gb|CAXP010000014.1|	1262842	Clostridium sp. CAG:81	Clostridium sp. CAG:81	Clostridium	Clostridiaceae	Clostridiales	Clostridia	Firmicutes	Bacteria	100	99.812	K02871	295.8
ED20A_GL0087412	c389	c389.a1	c389.a1.a1	265	27	4	*1	gb|UIMK01000020.1|	-95771	Escherichia coli 857A	Escherichia coli	Escherichia	Enterobacteriaceae	Enterobacterales	Gammaproteobacteria	Proteobacteria	Bacteria	100	100.000	K01744	976.9
MH0014_GL0097177	c399	c399.a1	c399.a1.a1	110	16	4	*1	gb|UILO01000003.1|	-95755	Escherichia coli 494A	Escherichia coli	Escherichia	Enterobacteriaceae	Enterobacterales	Gammaproteobacteria	Proteobacteria	Bacteria	100	100.000	K06281	1260.7
198214.SF3209	c492	c492.b15	c492.b15.a1	86	30	17	*2	gi|1347826631|gb|CP026793.1|	-66606	Shigella flexneri 74-1170	Shigella flexneri	Shigella	Enterobacteriaceae	Enterobacterales	Gammaproteobacteria	Proteobacteria	Bacteria	100	100.000	K02519	1418.7
945360.SGF_01105	c492	c492.b15	c492.b15.a2	86	30	17	*2	gi|1347826567|gb|CP026811.1|	-66573	Shigella flexneri 64-5500	Shigella flexneri	Shigella	Enterobacteriaceae	Enterobacterales	Gammaproteobacteria	Proteobacteria	Bacteria	100	100.000	K02519	1410.2
V1.CD5-0-PN_GL0057568	c493	c493.b60	c493.b60.a1	16	13	4	*1	gb|AGYN01000006.1|	999407	[Clostridium] clostridioforme 90A7	[Clostridium] clostridioforme	Lachnoclostridium	Lachnospiraceae	Clostridiales	Clostridia	Firmicutes	Bacteria	100	99.665	K22339, K18331, K00335	863.6, 1184.9, 805.8
MH0233_GL0053946	c511	c511.b42	c511.b42.a1	232	6	5	*1	gb|ADLL01000041.1|	742735	[Clostridium] clostridioforme 2_1_49FAA	[Clostridium] clostridioforme	Lachnoclostridium	Lachnospiraceae	Clostridiales	Clostridia	Firmicutes	Bacteria	100	99.876	K02863	456.1
766149.SFK304_5193	c518	c518.a1	c518.a1.a1	187	161	25	*1	gb|AFGZ01000077.1|	766149	Shigella flexneri K-304	Shigella flexneri	Shigella	Enterobacteriaceae	Enterobacterales	Gammaproteobacteria	Proteobacteria	Bacteria	100	100.000	K03040	583.6
MH0014_GL0105756	c528	c528.a1	c528.a1.a1	101	11	5	*1	gb|UIMG01000007.1|	-95761	Escherichia coli 586A	Escherichia coli	Escherichia	Enterobacteriaceae	Enterobacterales	Gammaproteobacteria	Proteobacteria	Bacteria	100	100.000	K07277	1654.8
MH0014_GL0034991	c552	c552.b37	c552.b37.a1	6	5	3	*2	gb|UILO01000003.1|	-95755	Escherichia coli 494A	Escherichia coli	Escherichia	Enterobacteriaceae	Enterobacterales	Gammaproteobacteria	Proteobacteria	Bacteria	100	100.000	K00831	734.9
MH0025_GL0071236	c552	c552.b37	c552.b37.a2	6	5	3	*2	gb|JHDK01000100.1|	1444215	Escherichia coli 1-110-08_S4_C1	Escherichia coli	Escherichia	Enterobacteriaceae	Enterobacterales	Gammaproteobacteria	Proteobacteria	Bacteria	100	100.000	K00831	741.1
sp|P80511|S10AC_HUMAN Protein S100-A12 OS=Homo sapiens OX=9606 GN=S100A12 PE=1 SV=2	c558	c558.a1	c558.a1.a1	615	615	29	*1	NA	NA	NA	NA	NA	NA	NA	NA	NA	NA	NA	NA	NA	NA
457395.BSBG_00304	c559	c559.a2	c559.a2.a1	633	7	4	*1	gb|ACAA02000013.1|	457395	Bacteroides sp. 9_1_42FAA	Bacteroides sp. 9_1_42FAA	Bacteroides	Bacteroidaceae	Bacteroidales	Bacteroidia	Bacteroidetes	Bacteria	100	100.000	K03286, K02275	524.6, 60.8
V1.CD53-0_GL0070419	c564	c564.b22	c564.b22.a1	92	38	9	*1	gi|1434127386|gb|CP006834.2|	1954351	Escherichia coli APEC O2-211	Escherichia coli	Escherichia	Enterobacteriaceae	Enterobacterales	Gammaproteobacteria	Proteobacteria	Bacteria	100	100.000	K02876	234.6
MH0020_GL0050757	c567	c567.a1	c567.a1.a1	170	64	16	*1	gb|CYZN01000024.1|	-25862	Blautia wexlerae 2789STDY5834863	Blautia wexlerae	Blautia	Lachnospiraceae	Clostridiales	Clostridia	Firmicutes	Bacteria	100	99.259	K22227, K06871, K06139, K22226	92.8, 92.8, 72.8, 82.4
sp|Q9HD89|RETN_HUMAN Resistin OS=Homo sapiens OX=9606 GN=RETN PE=1 SV=1	c588	c588.a1	c588.a1.a1	1422	919	14	*1	NA	NA	NA	NA	NA	NA	NA	NA	NA	NA	NA	NA	NA	NA
585054.EFER_0872	c633	c633.a7	c633.a7.a1	90	15	6	*2	gb|AEVY01000011.1|	981367	Escherichia fergusonii ECD227	Escherichia fergusonii	Escherichia	Enterobacteriaceae	Enterobacterales	Gammaproteobacteria	Proteobacteria	Bacteria	100	100.000	K00925	798.1
SZEY-48A_GL0076491	c633	c633.a7	c633.a7.a2	90	15	6	*2	gb|NGVG01000001.1|	-68725	Escherichia coli SCEC020022	Escherichia coli	Escherichia	Enterobacteriaceae	Enterobacterales	Gammaproteobacteria	Proteobacteria	Bacteria	100	100.000	K00925	797.3
O2.UC19-1_GL0037616	c635	c635.a1	c635.a1.a1	113	22	5	*1	gb|AGYJ01000007.1|	997895	[Clostridium] bolteae 90B3	[Clostridium] bolteae	Lachnoclostridium	Lachnospiraceae	Clostridiales	Clostridia	Firmicutes	Bacteria	100	99.831	K10546	704.5
MH0014_GL0021723	c643	c643.a1	c643.a1.a1	109	74	19	*1	gb|UILO01000013.1|	-95755	Escherichia coli 494A	Escherichia coli	Escherichia	Enterobacteriaceae	Enterobacterales	Gammaproteobacteria	Proteobacteria	Bacteria	100	100.000	K01939	869.8
MH0014_GL0053489	c673	c673.a1	c673.a1.a1	163	68	13	*1	gb|UILO01000001.1|	-95755	Escherichia coli 494A	Escherichia coli	Escherichia	Enterobacteriaceae	Enterobacterales	Gammaproteobacteria	Proteobacteria	Bacteria	100	100.000	K06281	1168.3
457400.ESCG_00907	c674	c674.a1	c674.a1.a1	124	50	13	*1	gb|JJLL01000163.1|	1444246	Escherichia coli 1-250-04_S4_C2	Escherichia coli	Escherichia	Enterobacteriaceae	Enterobacterales	Gammaproteobacteria	Proteobacteria	Bacteria	100	100.000	K04567	1021.1
MH0014_GL0023194	c674	c674.b10	c674.b10.a1	59	7	4	*1	gi|1418448928|gb|CP030337.1|	-67380	Escherichia coli AR_451	Escherichia coli	Escherichia	Enterobacteriaceae	Enterobacterales	Gammaproteobacteria	Proteobacteria	Bacteria	100	100.000	K04567	1009.2
199310.c3073	c713	c713.a1	c713.a1.a1	94	57	16	*1	gi|1440139258|gb|CP031157.1|	-67518	Escherichia coli SYNB1618	Escherichia coli	Escherichia	Enterobacteriaceae	Enterobacterales	Gammaproteobacteria	Proteobacteria	Bacteria	100	100.000	K00600	844.0
T2D-134A_GL0046091	c773	c773.b23	c773.b23.a1	98	43	9	*1	gi|1442638696|gb|CP031321.1|	-67572	Escherichia coli Es_ST2350_SE1_NDM_03_2018	Escherichia coli	Escherichia	Enterobacteriaceae	Enterobacterales	Gammaproteobacteria	Proteobacteria	Bacteria	100	100.000	K02952	223.8
MH0014_GL0016795	c796	c796.a1	c796.a1.a1	73	73	24	*1	gb|UILO01000007.1|	-95755	Escherichia coli 494A	Escherichia coli	Escherichia	Enterobacteriaceae	Enterobacterales	Gammaproteobacteria	Proteobacteria	Bacteria	100	100.000	K13378	1251.5
O2.CD2-0-PT_GL0048880	c797	c797.a1	c797.a1.a1	118	18	4	*1	gi|1420817997|gb|CP030768.1|	-67406	Escherichia coli 2017C-4173W12	Escherichia coli	Escherichia	Enterobacteriaceae	Enterobacterales	Gammaproteobacteria	Proteobacteria	Bacteria	100	100.000	K00927	780.4
1045856.EcWSU1_01951	c806	c806.a2	c806.a2.a1	13	11	5	*9	gi|365747213|gb|CP002886.1|	1045856	Enterobacter cloacae EcWSU1	Enterobacter cloacae	Enterobacter	Enterobacteriaceae	Enterobacterales	Gammaproteobacteria	Proteobacteria	Bacteria	100	100.000	K00324	952.2
290338.CKO_01611	c806	c806.a2	c806.a2.a2	13	11	5	*9	gb|UFWP01000006.1|	-92081	Citrobacter koseri NCTC10768	Citrobacter koseri	Citrobacter	Enterobacteriaceae	Enterobacterales	Gammaproteobacteria	Proteobacteria	Bacteria	100	100.000	K00324	940.6
469595.CSAG_01247	c806	c806.a2	c806.a2.a3	13	11	5	*9	gb|ACDJ02000027.1|	-67874	Citrobacter portucalensis 30_2	Citrobacter portucalensis	Citrobacter	Enterobacteriaceae	Enterobacterales	Gammaproteobacteria	Proteobacteria	Bacteria	100	100.000	K00324	968.4
585054.EFER_1434	c806	c806.a2	c806.a2.a4	13	11	5	*9	gi|218354981|emb|CU928158.2|	585054	Escherichia fergusonii ATCC 35469	Escherichia fergusonii	Escherichia	Enterobacteriaceae	Enterobacterales	Gammaproteobacteria	Proteobacteria	Bacteria	100	100.000	K00324	988.4
716541.ECL_02264	c806	c806.a2	c806.a2.a5	13	11	5	*9	gi|295054830|gb|CP001918.1|	716541	Enterobacter cloacae subsp. cloacae ATCC 13047	Enterobacter cloacae	Enterobacter	Enterobacteriaceae	Enterobacterales	Gammaproteobacteria	Proteobacteria	Bacteria	100	100.000	K00324	947.6
DOM005_GL0004466	c806	c806.a2	c806.a2.a6	13	11	5	*9	gb|UGIN01000001.1|	-92113	Enterobacter cloacae NCTC11579	Enterobacter cloacae	Enterobacter	Enterobacteriaceae	Enterobacterales	Gammaproteobacteria	Proteobacteria	Bacteria	100	100.000	K00324	973.4
SZEY-40A_GL0035233	c806	c806.a2	c806.a2.a7	13	11	5	*9	gb|NPNS01000007.1|	-46996	Enterobacter cloacae DS8397	Enterobacter cloacae	Enterobacter	Enterobacteriaceae	Enterobacterales	Gammaproteobacteria	Proteobacteria	Bacteria	100	100.000	K00324	948.0
T2D-108A_GL0189812	c806	c806.a2	c806.a2.a8	13	11	5	*9	gb|LVTZ01000024.1|	69219	Enterobacter cloacae subsp. dissolvens	Enterobacter cloacae	Enterobacter	Enterobacteriaceae	Enterobacterales	Gammaproteobacteria	Proteobacteria	Bacteria	100	99.935	K00324	946.4
T2D-189A_GL0026049	c806	c806.a2	c806.a2.a9	13	11	5	*9	gb|JHJE01000001.1|	1446601	Escherichia coli O15:H18 str. K1516	Escherichia coli	Escherichia	Enterobacteriaceae	Enterobacterales	Gammaproteobacteria	Proteobacteria	Bacteria	100	100.000	K00324	1006.9
MH0008_GL0018223	c818	c818.b40	c818.b40.a1	59	46	8	*1	gi|1442930992|gb|CP031368.1|	-67586	Klebsiella pneumoniae KpvST101_OXA-48	Klebsiella pneumoniae	Klebsiella	Enterobacteriaceae	Enterobacterales	Gammaproteobacteria	Proteobacteria	Bacteria	100	100.000	K02996	250.4
MH0179_GL0073256	c831	c831.a1	c831.a1.a1	89	40	6	*1	gb|BCPN01000166.1|	-29681	Salmonella enterica NGUA41	Salmonella enterica	Salmonella	Enterobacteriaceae	Enterobacterales	Gammaproteobacteria	Proteobacteria	Bacteria	100	100.000	K02871	255.4
MH0014_GL0032337	c863	c863.a1	c863.a1.a1	59	34	15	*1	gb|UILO01000002.1|	-95755	Escherichia coli 494A	Escherichia coli	Escherichia	Enterobacteriaceae	Enterobacterales	Gammaproteobacteria	Proteobacteria	Bacteria	100	100.000	K01868	1335.5
469595.CSAG_02141	c867	c867.a1	c867.a1.a1	71	6	3	*1	gb|ACDJ02000030.1|	-67874	Citrobacter portucalensis 30_2	Citrobacter portucalensis	Citrobacter	Enterobacteriaceae	Enterobacterales	Gammaproteobacteria	Proteobacteria	Bacteria	100	100.000	K13788	1365.5
MH0415_GL0011131	c867	c867.a4	c867.a4.a1	30	5	1	*1	gb|ASUT01000012.1|	1182659	Escherichia sp. KTE52	Escherichia sp. KTE52	Escherichia	Enterobacteriaceae	Enterobacterales	Gammaproteobacteria	Proteobacteria	Bacteria	100	100.000	K13788	302.8
MH0011_GL0095238	c877	c877.a5	c877.a5.a1	23	5	1	*16	gb|CBJH010000168.1|	1262899	Fusobacterium sp. CAG:439	Fusobacterium sp. CAG:439	Fusobacterium	Fusobacteriaceae	Fusobacteriales	Fusobacteriia	Fusobacteria	Bacteria	100	95.370	K02946	210.3
MH0021_GL0025000	c877	c877.a5	c877.a5.a2	23	5	1	*16	gb|CBJU010000058.1|	1262835	Clostridium sp. CAG:729	Clostridium sp. CAG:729	Clostridium	Clostridiaceae	Clostridiales	Clostridia	Firmicutes	Bacteria	100	100.000	K02946	206.5
MH0053_GL0019100	c877	c877.a5	c877.a5.a3	23	5	1	*16	gb|QHMF01000006.1|	-85662	Candidatus Melainabacteria bacterium js4906-25-3_S22_33_82	Candidatus Melainabacteria bacterium	unclassified Candidatus Melainabacteria	unclassified Candidatus Melainabacteria	unclassified Candidatus Melainabacteria	unclassified Candidatus Melainabacteria	Candidatus Melainabacteria	Bacteria	100	98.077	K02946	192.2
MH0065_GL0024924	c877	c877.a5	c877.a5.a4	23	5	1	*16	gb|QHME01000004.1|	-85661	Candidatus Melainabacteria bacterium js4906-23-3_S14_33_15	Candidatus Melainabacteria bacterium	unclassified Candidatus Melainabacteria	unclassified Candidatus Melainabacteria	unclassified Candidatus Melainabacteria	unclassified Candidatus Melainabacteria	Candidatus Melainabacteria	Bacteria	100	99.691	K02946	188.3
MH0067_GL0014858	c877	c877.a5	c877.a5.a5	23	5	1	*16	gi|1008835051|gb|KU869324.1|	77133	uncultured bacterium	uncultured bacterium	unclassified Bacteria	unclassified Bacteria	unclassified Bacteria	unclassified Bacteria	unclassified Bacteria	Bacteria	100	100.000	K02946	193.4
MH0077_GL0027746	c877	c877.a5	c877.a5.a6	23	5	1	*16	gb|DEEN01000015.1|	1947880	Cyanobacteria bacterium UBA2877	Cyanobacteria bacterium UBA2877	unclassified Cyanobacteria	unclassified Cyanobacteria	unclassified Cyanobacteria	unclassified Cyanobacteria	Cyanobacteria	Bacteria	93	80.333	K02946	183.7
MH0107_GL0090623	c877	c877.a5	c877.a5.a7	23	5	1	*16	gb|CBJH010000168.1|	1262899	Fusobacterium sp. CAG:439	Fusobacterium sp. CAG:439	Fusobacterium	Fusobacteriaceae	Fusobacteriales	Fusobacteriia	Fusobacteria	Bacteria	97	94.895	K02946	210.3
MH0137_GL0074350	c877	c877.a5	c877.a5.a8	23	5	1	*16	gb|DABL01000039.1|	1916227	Candidatus Gastranaerophilales bacterium HUM_14	Candidatus Gastranaerophilales bacterium HUM_14	unclassified Bacteria	unclassified Bacteria	unclassified Bacteria	unclassified Bacteria	unclassified Bacteria	Bacteria	100	100.000	K02946	188.0
MH0178_GL0048506	c877	c877.a5	c877.a5.a9	23	5	1	*16	gb|LARD01000024.1|	1637501	Clostridium sp. K4410.MGS-306	Clostridium sp. K4410.MGS-306	Clostridium	Clostridiaceae	Clostridiales	Clostridia	Firmicutes	Bacteria	93	88.816	K02946	191.0
MH0183_GL0169665	c877	c877.a5	c877.a5.b10	23	5	1	*16	gb|CAXB010000021.1|	1262834	Clostridium sp. CAG:715	Clostridium sp. CAG:715	Clostridium	Clostridiaceae	Clostridiales	Clostridia	Firmicutes	Bacteria	100	100.000	K02946	211.8
MH0212_GL0118420	c877	c877.a5	c877.a5.b11	23	5	1	*16	gi|1008835051|gb|KU869324.1|	77133	uncultured bacterium	uncultured bacterium	unclassified Bacteria	unclassified Bacteria	unclassified Bacteria	unclassified Bacteria	unclassified Bacteria	Bacteria	93	89.180	K02946	191.0
MH0272_GL0212521	c877	c877.a5	c877.a5.b12	23	5	1	*16	gb|DLLM01000024.1|	1947896	Cyanobacteria bacterium UBA7562	Cyanobacteria bacterium UBA7562	unclassified Cyanobacteria	unclassified Cyanobacteria	unclassified Cyanobacteria	unclassified Cyanobacteria	Cyanobacteria	Bacteria	100	95.062	K02946	186.8
MH0357_GL0160902	c877	c877.a5	c877.a5.b13	23	5	1	*16	gb|OMSS01000006.1|	-90817	uncultured bacterium RUG841	uncultured bacterium	unclassified Bacteria	unclassified Bacteria	unclassified Bacteria	unclassified Bacteria	unclassified Bacteria	Bacteria	100	99.449	K02946	188.3
MH0369_GL0030013	c877	c877.a5	c877.a5.b14	23	5	1	*16	gb|MOYE01000008.1|	-37118	Candidatus Gastranaerophilus phascolarctosicola Zag_221	Candidatus Gastranaerophilus phascolarctosicola	unclassified Bacteria	unclassified Bacteria	unclassified Bacteria	unclassified Bacteria	unclassified Bacteria	Bacteria	100	100.000	K02946	193.0
MH0434_GL0069684	c877	c877.a5	c877.a5.b15	23	5	1	*16	gb|DLLM01000024.1|	1947896	Cyanobacteria bacterium UBA7562	Cyanobacteria bacterium UBA7562	unclassified Cyanobacteria	unclassified Cyanobacteria	unclassified Cyanobacteria	unclassified Cyanobacteria	Cyanobacteria	Bacteria	99	94.798	K02946	188.3
V1.CD49-0_GL0055205	c877	c877.a5	c877.a5.b16	23	5	1	*16	gb|CBJH010000168.1|	1262899	Fusobacterium sp. CAG:439	Fusobacterium sp. CAG:439	Fusobacterium	Fusobacteriaceae	Fusobacteriales	Fusobacteriia	Fusobacteria	Bacteria	98	99.369	K02946	210.3
MH0140_GL0015565	c893	c893.a2	c893.a2.a1	79	61	17	*1	gi|1442638696|gb|CP031321.1|	-67572	Escherichia coli Es_ST2350_SE1_NDM_03_2018	Escherichia coli	Escherichia	Enterobacteriaceae	Enterobacterales	Gammaproteobacteria	Proteobacteria	Bacteria	100	100.000	K02950	289.3
199310.c3004	c914	c914.a1	c914.a1.a1	64	64	19	*1	gi|1440139258|gb|CP031157.1|	-67518	Escherichia coli SYNB1618	Escherichia coli	Escherichia	Enterobacteriaceae	Enterobacterales	Gammaproteobacteria	Proteobacteria	Bacteria	100	100.000	K01923	482.6
290338.CKO_02746	c942	c942.a3	c942.a3.a1	20	5	1	*4	gi|157081501|gb|CP000822.1|	290338	Citrobacter koseri ATCC BAA-895	Citrobacter koseri	Citrobacter	Enterobacteriaceae	Enterobacterales	Gammaproteobacteria	Proteobacteria	Bacteria	100	100.000	K00794	296.2
405955.APECO1_1595	c942	c942.a3	c942.a3.a2	20	5	1	*4	gi|828391739|gb|CP006830.1|	1401688	Escherichia coli APEC O18	Escherichia coli	Escherichia	Enterobacteriaceae	Enterobacterales	Gammaproteobacteria	Proteobacteria	Bacteria	100	100.000	K00794	357.1
MH0008_GL0045647	c942	c942.a3	c942.a3.a3	20	5	1	*4	gi|1354548500|gb|CP027189.1|	-66741	Klebsiella pneumoniae KPHS1249	Klebsiella pneumoniae	Klebsiella	Enterobacteriaceae	Enterobacterales	Gammaproteobacteria	Proteobacteria	Bacteria	100	100.000	K00794	296.2
MH0247_GL0028585	c942	c942.a3	c942.a3.a4	20	5	1	*4	gb|UGJO01000002.1|	-92430	Klebsiella oxytoca NCTC13775	Klebsiella oxytoca	Klebsiella	Enterobacteriaceae	Enterobacterales	Gammaproteobacteria	Proteobacteria	Bacteria	100	100.000	K00794	297.0
364106.UTI89_C2058	c982	c982.a1	c982.a1.a1	58	58	21	*1	gi|1371053911|gb|CP026853.1|	-66937	Escherichia coli MS7163	Escherichia coli	Escherichia	Enterobacteriaceae	Enterobacterales	Gammaproteobacteria	Proteobacteria	Bacteria	100	100.000	K00873	1014.2
MH0088_GL0035513	c996	c996.b14	c996.b14.a1	41	7	3	*4	gb|CAYX010000277.1|	1262776	Clostridium sp. CAG:149	Clostridium sp. CAG:149	Clostridium	Clostridiaceae	Clostridiales	Clostridia	Firmicutes	Bacteria	100	85.075	K02963	167.9
MH0233_GL0001203	c996	c996.b14	c996.b14.a2	41	7	3	*4	gb|FOOJ01000006.1|	-59655	[Clostridium] clostridioforme ATCC 25537	[Clostridium] clostridioforme	Lachnoclostridium	Lachnospiraceae	Clostridiales	Clostridia	Firmicutes	Bacteria	100	100.000	K02963	189.1
MH0233_GL0015005	c996	c996.b14	c996.b14.a3	41	7	3	*4	gb|BAIC02000187.1|	1232444	Clostridiales bacterium VE202-15	Clostridiales bacterium VE202-15	unclassified Clostridiales	unclassified Clostridiales	Clostridiales	Clostridia	Firmicutes	Bacteria	99	99.257	K02963	187.2
V1.FI33_GL0067141	c996	c996.b14	c996.b14.a4	41	7	3	*4	gb|FOZH01000002.1|	-59836	[Clostridium] citroniae NLAE-zl-G70	[Clostridium] citroniae	Lachnoclostridium	Lachnospiraceae	Clostridiales	Clostridia	Firmicutes	Bacteria	100	100.000	K02963	163.7
MH0357_GL0008684	c997	c997.b13	c997.b13.a1	126	16	4	*1	gb|DKUQ01000046.1|	1950928	Clostridiales bacterium UBA7200	Clostridiales bacterium UBA7200	unclassified Clostridiales	unclassified Clostridiales	Clostridiales	Clostridia	Firmicutes	Bacteria	40	88.764	K02909	122.5
MH0277_GL0050973	c997	c997.b21	c997.b21.a1	71	5	1	*1	gb|PENT01000009.1|	1311821	Proteus genomosp. 6 str. ATCC 51471	Proteus genomosp. 6	Proteus	Morganellaceae	Enterobacterales	Gammaproteobacteria	Proteobacteria	Bacteria	100	100.000	K02909	157.1
O2.UC30-0_GL0087476	d1010	d1010.a1	d1010.a1.a1	166	125	16	*1	gb|CYZP01000022.1|	-25896	Blautia obeum 2789STDY5834861	Blautia obeum	Blautia	Lachnospiraceae	Clostridiales	Clostridia	Firmicutes	Bacteria	100	99.617	K03545	701.4
932676.SGB_04607	d1103	d1103.a1	d1103.a1.a1	89	37	10	*1	gb|AERN01000092.1|	932676	Shigella boydii ATCC 9905	Shigella sp. SF-2015	Shigella	Enterobacteriaceae	Enterobacterales	Gammaproteobacteria	Proteobacteria	Bacteria	100	100.000	K03545	796.6
MH0014_GL0025966	d1114	d1114.a1	d1114.a1.a1	48	48	20	*1	gb|QOGP01000020.1|	-87723	Escherichia coli AVC11	Escherichia coli	Escherichia	Enterobacteriaceae	Enterobacterales	Gammaproteobacteria	Proteobacteria	Bacteria	100	100.000	NA	NA
MH0025_GL0038782	d1138	d1138.a1	d1138.a1.a1	161	160	17	*1	gb|JHDK01000140.1|	1444215	Escherichia coli 1-110-08_S4_C1	Escherichia coli	Escherichia	Enterobacteriaceae	Enterobacterales	Gammaproteobacteria	Proteobacteria	Bacteria	100	100.000	K07285	467.6
199310.c0581	d1158	d1158.a1	d1158.a1.a1	72	44	12	*1	gi|1440139258|gb|CP031157.1|	-67518	Escherichia coli SYNB1618	Escherichia coli	Escherichia	Enterobacteriaceae	Enterobacterales	Gammaproteobacteria	Proteobacteria	Bacteria	100	100.000	K03585	773.1
V1.CD18-3_GL0057090	d1188	d1188.a4	d1188.a4.a1	27	24	10	*1	gb|AGYP01000014.1|	999403	[Clostridium] clostridioforme 90A1	[Clostridium] clostridioforme	Lachnoclostridium	Lachnospiraceae	Clostridiales	Clostridia	Firmicutes	Bacteria	100	100.000	K02058, K07335	199.5, 770.8
MH0014_GL0035001	d1216	d1216.a1	d1216.a1.a1	55	50	16	*1	gb|CBFX010000024.1|	1263075	Escherichia coli CAG:4	Escherichia coli	Escherichia	Enterobacteriaceae	Enterobacterales	Gammaproteobacteria	Proteobacteria	Bacteria	100	100.000	K07306	1683.3
550672.ECCG_04561	d1219	d1219.a1	d1219.a1.a1	33	16	8	*1	gi|1370526458|gb|CP027454.1|	-66910	Escherichia coli 2014C-4423	Escherichia coli	Escherichia	Enterobacteriaceae	Enterobacterales	Gammaproteobacteria	Proteobacteria	Bacteria	100	100.000	K00602	1062.8
MH0014_GL0026700	d1221	d1221.a1	d1221.a1.a1	45	31	12	*1	gb|UILO01000015.1|	-95755	Escherichia coli 494A	Escherichia coli	Escherichia	Enterobacteriaceae	Enterobacterales	Gammaproteobacteria	Proteobacteria	Bacteria	100	100.000	K03667	849.4
MH0375_GL0094358	d1235	d1235.b12	d1235.b12.a1	87	10	5	*1	gb|MNRA01000004.1|	1896976	Blautia sp. CAG:37_48_57	Blautia sp. CAG:37_48_57	Blautia	Lachnospiraceae	Clostridiales	Clostridia	Firmicutes	Bacteria	96	88.077	K02881	147.1
MH0008_GL0005125	d1235	d1235.b28	d1235.b28.a1	30	19	5	*1	gi|1418436778|gb|CP030341.1|	-67376	Klebsiella pneumoniae AR_362	Klebsiella pneumoniae	Klebsiella	Enterobacteriaceae	Enterobacterales	Gammaproteobacteria	Proteobacteria	Bacteria	100	100.000	K02881	189.9
V1.UC33-0_GL0166019	d1262	d1262.a1	d1262.a1.a1	91	73	12	*1	gi|1440139258|gb|CP031157.1|	-67518	Escherichia coli SYNB1618	Escherichia coli	Escherichia	Enterobacteriaceae	Enterobacterales	Gammaproteobacteria	Proteobacteria	Bacteria	100	100.000	K02933	350.1
MH0014_GL0100061	d1324	d1324.a1	d1324.a1.a1	45	30	13	*1	gb|UILO01000008.1|	-95755	Escherichia coli 494A	Escherichia coli	Escherichia	Enterobacteriaceae	Enterobacterales	Gammaproteobacteria	Proteobacteria	Bacteria	100	100.000	K01879	1300.0
550672.ECCG_01393	d1365	d1365.a2	d1365.a2.a1	51	5	1	*1	gb|NGVA01000027.1|	-68717	Escherichia coli SCEC020068	Escherichia coli	Escherichia	Enterobacteriaceae	Enterobacterales	Gammaproteobacteria	Proteobacteria	Bacteria	100	100.000	K06282	790.0
T2D-102A_GL0144164	d1368	d1368.a1	d1368.a1.a1	55	27	11	*1	gi|1442638696|gb|CP031321.1|	-67572	Escherichia coli Es_ST2350_SE1_NDM_03_2018	Escherichia coli	Escherichia	Enterobacteriaceae	Enterobacterales	Gammaproteobacteria	Proteobacteria	Bacteria	100	100.000	K02864	320.9
MH0211_GL0031552	d1394	d1394.b18	d1394.b18.a1	25	17	3	*1	gb|CBFK010000032.1|	1262824	Clostridium sp. CAG:58	Clostridium sp. CAG:58	Clostridium	Clostridiaceae	Clostridiales	Clostridia	Firmicutes	Bacteria	100	99.642	K02356	354.4
290338.CKO_03387	d1458	d1458.a1	d1458.a1.a1	59	28	4	*4	gb|UAVT01000007.1|	-93119	Citrobacter koseri NCTC10771	Citrobacter koseri	Citrobacter	Enterobacteriaceae	Enterobacterales	Gammaproteobacteria	Proteobacteria	Bacteria	100	100.000	K07773	482.6
585054.EFER_4500	d1458	d1458.a1	d1458.a1.a2	59	28	4	*4	gb|UGFW01000002.1|	-92386	Escherichia fergusonii NCTC12128	Escherichia fergusonii	Escherichia	Enterobacteriaceae	Enterobacterales	Gammaproteobacteria	Proteobacteria	Bacteria	100	100.000	K07773	482.6
MH0014_GL0106050	d1458	d1458.a1	d1458.a1.a3	59	28	4	*4	gb|NGVL01000010.1|	-68726	Escherichia coli SCEC020001	Escherichia coli	Escherichia	Enterobacteriaceae	Enterobacterales	Gammaproteobacteria	Proteobacteria	Bacteria	100	100.000	K07773	482.6
MH0425_GL0026754	d1458	d1458.a1	d1458.a1.a4	59	28	4	*4	gb|PSSJ01000004.1|	2082631	Escherichia sp. R17	Escherichia sp. R17	Escherichia	Enterobacteriaceae	Enterobacterales	Gammaproteobacteria	Proteobacteria	Bacteria	100	100.000	K07773	482.6
V1.CD12-3_GL0042276	d1461	d1461.a1	d1461.a1.a1	56	19	6	*1	gb|QODO01000016.1|	-86990	Escherichia coli AVC96	Escherichia coli	Escherichia	Enterobacteriaceae	Enterobacterales	Gammaproteobacteria	Proteobacteria	Bacteria	100	99.835	K03809	397.5
NLM022_GL0085014	d1490	d1490.a1	d1490.a1.a1	57	19	4	*1	gi|1442638696|gb|CP031321.1|	-67572	Escherichia coli Es_ST2350_SE1_NDM_03_2018	Escherichia coli	Escherichia	Enterobacteriaceae	Enterobacterales	Gammaproteobacteria	Proteobacteria	Bacteria	100	100.000	K02946	205.7
199310.c1081	d1595	d1595.a1	d1595.a1.a1	42	36	14	*1	gi|1440139258|gb|CP031157.1|	-67518	Escherichia coli SYNB1618	Escherichia coli	Escherichia	Enterobacteriaceae	Enterobacterales	Gammaproteobacteria	Proteobacteria	Bacteria	100	100.000	K00254	698.7
MH0433_GL0205349	d1608	d1608.a1	d1608.a1.a1	53	23	6	*1	gb|NGVA01000029.1|	-68717	Escherichia coli SCEC020068	Escherichia coli	Escherichia	Enterobacteriaceae	Enterobacterales	Gammaproteobacteria	Proteobacteria	Bacteria	100	100.000	K03841	794.3
MH0014_GL0028188	d1621	d1621.a1	d1621.a1.a1	63	33	6	*1	gb|NGVK01000029.1|	-68722	Escherichia coli SCEC020004	Escherichia coli	Escherichia	Enterobacteriaceae	Enterobacterales	Gammaproteobacteria	Proteobacteria	Bacteria	100	100.000	K02990	260.8
MH0014_GL0012959	d1625	d1625.a1	d1625.a1.a1	52	28	9	*1	gi|1418448928|gb|CP030337.1|	-67380	Escherichia coli AR_451	Escherichia coli	Escherichia	Enterobacteriaceae	Enterobacterales	Gammaproteobacteria	Proteobacteria	Bacteria	100	100.000	K02906	406.8
N075A_GL0071127	d1652	d1652.a1	d1652.a1.a1	34	21	10	*1	gb|NGVL01000007.1|	-68726	Escherichia coli SCEC020001	Escherichia coli	Escherichia	Enterobacteriaceae	Enterobacterales	Gammaproteobacteria	Proteobacteria	Bacteria	100	100.000	K07287	668.7
469598.ESAG_00317	d1700	d1700.a1	d1700.a1.a1	26	20	12	*1	gi|1371053911|gb|CP026853.1|	-66937	Escherichia coli MS7163	Escherichia coli	Escherichia	Enterobacteriaceae	Enterobacterales	Gammaproteobacteria	Proteobacteria	Bacteria	100	100.000	K03694	1476.5
MH0014_GL0033931	d1702	d1702.a1	d1702.a1.a1	42	31	11	*1	gb|UILO01000004.1|	-95755	Escherichia coli 494A	Escherichia coli	Escherichia	Enterobacteriaceae	Enterobacterales	Gammaproteobacteria	Proteobacteria	Bacteria	100	100.000	K00627	1037.7
SZEY-78A_GL0067430	d1711	d1711.a1	d1711.a1.a1	64	40	9	*1	gi|1403754823|emb|LS483303.1|	-67714	Escherichia coli NCTC9967	Escherichia coli	Escherichia	Enterobacteriaceae	Enterobacterales	Gammaproteobacteria	Proteobacteria	Bacteria	99	99.876	K00425	1024.6
MH0014_GL0056217	d1754	d1754.a1	d1754.a1.a1	38	22	9	*1	gb|UILO01000005.1|	-95755	Escherichia coli 494A	Escherichia coli	Escherichia	Enterobacteriaceae	Enterobacterales	Gammaproteobacteria	Proteobacteria	Bacteria	100	100.000	K00371	1078.5
155864.Z4979	d1797	d1797.a1	d1797.a1.a1	37	37	12	*1	gi|1420818002|gb|CP030767.1|	-67405	Escherichia coli 2017C-4109	Escherichia coli	Escherichia	Enterobacteriaceae	Enterobacterales	Gammaproteobacteria	Proteobacteria	Bacteria	100	100.000	NA	NA
MH0233_GL0057493	d1879	d1879.a1	d1879.a1.a1	29	18	11	*1	gb|FOJH01000029.1|	-59370	[Clostridium] clostridioforme NLAE-zl-G208	[Clostridium] clostridioforme	Lachnoclostridium	Lachnospiraceae	Clostridiales	Clostridia	Firmicutes	Bacteria	100	100.000	K10671, K21577	493.8, 1030.0
MH0014_GL0053486	d1926	d1926.a1	d1926.a1.a1	53	29	6	*1	gb|UILO01000001.1|	-95755	Escherichia coli 494A	Escherichia coli	Escherichia	Enterobacteriaceae	Enterobacterales	Gammaproteobacteria	Proteobacteria	Bacteria	100	100.000	K06282	768.8
V1.CD3-0-PN_GL0069428	d2030	d2030.a1	d2030.a1.a1	25	6	3	*1	gb|NHZD01000016.1|	-86052	Escherichia coli 1408220003	Escherichia coli	Escherichia	Enterobacteriaceae	Enterobacterales	Gammaproteobacteria	Proteobacteria	Bacteria	100	99.683	K08300	1319.7
585054.EFER_2363	d2072	d2072.a1	d2072.a1.a1	133	47	5	*1	gb|UGFW01000002.1|	-92386	Escherichia fergusonii NCTC12128	Escherichia fergusonii	Escherichia	Enterobacteriaceae	Enterobacterales	Gammaproteobacteria	Proteobacteria	Bacteria	100	100.000	K03640	336.3
MH0133_GL0064055	d2073	d2073.a1	d2073.a1.a1	84	36	3	*1	gi|1419278275|gb|CP016344.1|	-67391	Klebsiella variicola E57-7	Klebsiella variicola	Klebsiella	Enterobacteriaceae	Enterobacterales	Gammaproteobacteria	Proteobacteria	Bacteria	100	100.000	K02863	437.6
MH0425_GL0059317	d2073	d2073.a2	d2073.a2.a1	65	17	3	*1	gb|UAVQ01000004.1|	-93108	Citrobacter freundii NCTC13639	Citrobacter freundii	Citrobacter	Enterobacteriaceae	Enterobacterales	Gammaproteobacteria	Proteobacteria	Bacteria	100	99.859	K02863	439.1
469613.HMPREF0864_02903	d2107	d2107.a1	d2107.a1.a1	39	39	12	*7	gb|QRAZ01002941.1|	-88493	Hafnia paralvei C10	Hafnia paralvei	Hafnia	Hafniaceae	Enterobacterales	Gammaproteobacteria	Proteobacteria	Bacteria	100	100.000	K02970	134.8
DOF008_GL0014044	d2107	d2107.a1	d2107.a1.a2	39	39	12	*7	gi|1379573552|gb|CP024784.1|	2052938	Enterobacteriaceae bacterium S05	Enterobacteriaceae bacterium S05	unclassified Enterobacteriaceae	Enterobacteriaceae	Enterobacterales	Gammaproteobacteria	Proteobacteria	Bacteria	100	100.000	K02970	295.8
ED19A_GL0025143	d2107	d2107.a1	d2107.a1.a3	39	39	12	*7	gb|UATR01000035.1|	-92698	Plesiomonas shigelloides NCTC10364	Plesiomonas shigelloides	Plesiomonas	unclassified Enterobacterales	Enterobacterales	Gammaproteobacteria	Proteobacteria	Bacteria	100	100.000	K02970	135.2
NLM015_GL0059038	d2107	d2107.a1	d2107.a1.a4	39	39	12	*7	gb|JWJZ01000003.1|	-31243	Escherichia coli RCE05	Escherichia coli	Escherichia	Enterobacteriaceae	Enterobacterales	Gammaproteobacteria	Proteobacteria	Bacteria	100	100.000	K02970	115.9
SZEY-68A_GL0037824	d2107	d2107.a1	d2107.a1.a5	39	39	12	*7	gb|FJZC01000014.1|	-57715	Enterobacter cloacae e1486	Enterobacter cloacae	Enterobacter	Enterobacteriaceae	Enterobacterales	Gammaproteobacteria	Proteobacteria	Bacteria	100	100.000	K02970	134.8
V1.CD3-0-PT_GL0006383	d2107	d2107.a1	d2107.a1.a6	39	39	12	*7	gi|1398589823|gb|CP029725.1|	-67274	Proteus mirabilis AR_0029	Proteus mirabilis	Proteus	Morganellaceae	Enterobacterales	Gammaproteobacteria	Proteobacteria	Bacteria	100	100.000	K02970	134.8
V1.UC39-4_GL0043891	d2107	d2107.a1	d2107.a1.a7	39	39	12	*7	gb|UAUG01000009.1|	-92728	Providencia rettgeri NCTC7476	Providencia rettgeri	Providencia	Morganellaceae	Enterobacterales	Gammaproteobacteria	Proteobacteria	Bacteria	100	100.000	K02970	134.8
1042803.HUSEC41_20875	d2152	d2152.a1	d2152.a1.a1	72	31	6	*1	gb|NTFZ01000241.1|	-73867	Shigella sonnei 4351	Shigella sonnei	Shigella	Enterobacteriaceae	Enterobacterales	Gammaproteobacteria	Proteobacteria	Bacteria	100	100.000	K02109	159.1
199310.c0521	d2153	d2153.a1	d2153.a1.a1	53	11	2	*1	gi|1440139258|gb|CP031157.1|	-67518	Escherichia coli SYNB1618	Escherichia coli	Escherichia	Enterobacteriaceae	Enterobacterales	Gammaproteobacteria	Proteobacteria	Bacteria	100	100.000	K05517	668.7
155864.Z5678	d2209	d2209.a1	d2209.a1.a1	21	15	8	*2	gi|1420818002|gb|CP030767.1|	-67405	Escherichia coli 2017C-4109	Escherichia coli	Escherichia	Enterobacteriaceae	Enterobacterales	Gammaproteobacteria	Proteobacteria	Bacteria	100	100.000	K22015	1468.8
585054.EFER_4292	d2209	d2209.a1	d2209.a1.a2	21	15	8	*2	gb|UGFW01000002.1|	-92386	Escherichia fergusonii NCTC12128	Escherichia fergusonii	Escherichia	Enterobacteriaceae	Enterobacterales	Gammaproteobacteria	Proteobacteria	Bacteria	100	100.000	K22015	1470.3
MH0014_GL0105798	d2257	d2257.a1	d2257.a1.a1	32	23	8	*1	gb|UILO01000006.1|	-95755	Escherichia coli 494A	Escherichia coli	Escherichia	Enterobacteriaceae	Enterobacterales	Gammaproteobacteria	Proteobacteria	Bacteria	100	100.000	K18138	1990.3
MH0415_GL0073963	d2284	d2284.a1	d2284.a1.a1	145	35	3	*1	gb|QOOG01000119.1|	-88303	Escherichia marmotae SC326	Escherichia marmotae	Escherichia	Enterobacteriaceae	Enterobacterales	Gammaproteobacteria	Proteobacteria	Bacteria	100	100.000	K06866	266.9
T2D-62A_GL0035000	d2312	d2312.a1	d2312.a1.a1	54	21	3	*1	gi|1442638696|gb|CP031321.1|	-67572	Escherichia coli Es_ST2350_SE1_NDM_03_2018	Escherichia coli	Escherichia	Enterobacteriaceae	Enterobacterales	Gammaproteobacteria	Proteobacteria	Bacteria	100	100.000	K05787	167.9
585054.EFER_2577	d2312	d2312.a3	d2312.a3.a1	27	25	7	*3	gi|218354981|emb|CU928158.2|	585054	Escherichia fergusonii ATCC 35469	Escherichia fergusonii	Escherichia	Enterobacteriaceae	Enterobacterales	Gammaproteobacteria	Proteobacteria	Bacteria	100	100.000	K03530	165.6
MH0179_GL0046205	d2312	d2312.a3	d2312.a3.a2	27	25	7	*3	gi|1398627984|gb|CP029727.1|	-67278	Citrobacter sp. CRE-46 AR_0157	Citrobacter sp. CRE-46	Citrobacter	Enterobacteriaceae	Enterobacterales	Gammaproteobacteria	Proteobacteria	Bacteria	100	99.634	K03530	166.4
MH0397_GL0109004	d2312	d2312.a3	d2312.a3.a3	27	25	7	*3	gi|1442638696|gb|CP031321.1|	-67572	Escherichia coli Es_ST2350_SE1_NDM_03_2018	Escherichia coli	Escherichia	Enterobacteriaceae	Enterobacterales	Gammaproteobacteria	Proteobacteria	Bacteria	100	100.000	K03530	170.6
155864.Z3797	d2322	d2322.a1	d2322.a1.a1	35	20	6	*1	gi|1420818002|gb|CP030767.1|	-67405	Escherichia coli 2017C-4109	Escherichia coli	Escherichia	Enterobacteriaceae	Enterobacterales	Gammaproteobacteria	Proteobacteria	Bacteria	100	100.000	K04487	822.0
926026.ECO5101_21102	d2323	d2323.a1	d2323.a1.a1	52	15	5	*1	gb|BFBC01000003.1|	83334	Escherichia coli O157:H7	Escherichia coli	Escherichia	Enterobacteriaceae	Enterobacterales	Gammaproteobacteria	Proteobacteria	Bacteria	100	100.000	NA	NA
1045856.EcWSU1_04117	d2330	d2330.a1	d2330.a1.a1	49	33	6	*1	gb|FXLQ01000039.1|	-89940	Enterobacter asburiae Enterobacter muelleri JM-458T	Enterobacter asburiae	Enterobacter	Enterobacteriaceae	Enterobacterales	Gammaproteobacteria	Proteobacteria	Bacteria	100	100.000	K02890	208.0
MH0014_GL0106018	d2457	d2457.a1	d2457.a1.a1	26	23	10	*1	gi|1418448928|gb|CP030337.1|	-67380	Escherichia coli AR_451	Escherichia coli	Escherichia	Enterobacteriaceae	Enterobacterales	Gammaproteobacteria	Proteobacteria	Bacteria	100	100.000	K01956	798.5
DLF002_GL0049242	d2540	d2540.a1	d2540.a1.a1	76	52	5	*1	gi|1403754823|emb|LS483303.1|	-67714	Escherichia coli NCTC9967	Escherichia coli	Escherichia	Enterobacteriaceae	Enterobacterales	Gammaproteobacteria	Proteobacteria	Bacteria	100	100.000	K14061	319.3
MH0014_GL0045973	d2716	d2716.a1	d2716.a1.a1	24	18	9	*1	gb|AWBQ01000003.1|	1281196	Escherichia coli UMEA 3155-1	Escherichia coli	Escherichia	Enterobacteriaceae	Enterobacterales	Gammaproteobacteria	Proteobacteria	Bacteria	100	100.000	K03387	1047.7
MH0372_GL0019971	d2767	d2767.a1	d2767.a1.a1	28	22	7	*2	gb|ABCC02000010.1|	411902	[Clostridium] bolteae ATCC BAA-613	[Clostridium] bolteae	Lachnoclostridium	Lachnospiraceae	Clostridiales	Clostridia	Firmicutes	Bacteria	100	99.919	K02058	703.7
V1.CD21-0_GL0038888	d2767	d2767.a1	d2767.a1.a2	28	22	7	*2	gb|CAXJ010000036.1|	1263064	Clostridium bolteae CAG:59	Clostridium bolteae CAG:59	Clostridium	Clostridiaceae	Clostridiales	Clostridia	Firmicutes	Bacteria	100	100.000	K02058	702.6
MH0008_GL0025703	d2833	d2833.a1	d2833.a1.a1	49	15	2	*2	gi|1418436778|gb|CP030341.1|	-67376	Klebsiella pneumoniae AR_362	Klebsiella pneumoniae	Klebsiella	Enterobacteriaceae	Enterobacterales	Gammaproteobacteria	Proteobacteria	Bacteria	100	100.000	K02601	369.8
MH0014_GL0062881	d2833	d2833.a1	d2833.a1.a2	49	15	2	*2	gi|1440139258|gb|CP031157.1|	-67518	Escherichia coli SYNB1618	Escherichia coli	Escherichia	Enterobacteriaceae	Enterobacterales	Gammaproteobacteria	Proteobacteria	Bacteria	100	100.000	K02601	369.8
MH0014_GL0047261	d2907	d2907.a1	d2907.a1.a1	33	33	8	*1	gb|UILO01000009.1|	-95755	Escherichia coli 494A	Escherichia coli	Escherichia	Enterobacteriaceae	Enterobacterales	Gammaproteobacteria	Proteobacteria	Bacteria	100	100.000	K07173	352.4
364106.UTI89_C3469	d2937	d2937.a1	d2937.a1.a1	23	23	9	*1	gi|1371053911|gb|CP026853.1|	-66937	Escherichia coli MS7163	Escherichia coli	Escherichia	Enterobacteriaceae	Enterobacterales	Gammaproteobacteria	Proteobacteria	Bacteria	100	100.000	K12340	908.7
656380.ECGG_02169	d2940	d2940.a1	d2940.a1.a1	31	28	8	*1	gb|ACXI01000098.1|	656380	Escherichia coli FVEC1412	Escherichia coli	Escherichia	Enterobacteriaceae	Enterobacterales	Gammaproteobacteria	Proteobacteria	Bacteria	100	100.000	K01961	889.4
ED50A_GL0025728	d2985	d2985.a1	d2985.a1.a1	32	25	6	*1	gb|JNPR01000006.1|	1444175	Escherichia coli 2-005-03_S3_C3	Escherichia coli	Escherichia	Enterobacteriaceae	Enterobacterales	Gammaproteobacteria	Proteobacteria	Bacteria	100	100.000	K17713	693.3
tr|A0A1W6IYI5|A0A1W6IYI5_HUMAN N90-VRC38.08 heavy chain variable region (Fragment) OS=Homo sapiens OX=9606 PE=2 SV=1	d3018	d3018.a2	d3018.a2.a1	33	32	4	*1	NA	NA	NA	NA	NA	NA	NA	NA	NA	NA	NA	NA	NA	NA
T2D-2A_GL0068053	d3034	d3034.a1	d3034.a1.a1	29	29	8	*1	gb|UCZP01000010.1|	-94301	Escherichia coli VREC0531	Escherichia coli	Escherichia	Enterobacteriaceae	Enterobacterales	Gammaproteobacteria	Proteobacteria	Bacteria	100	100.000	K09908	260.8
MH0425_GL0061753	d3215	d3215.a1	d3215.a1.a1	58	24	3	*1	gb|LJSQ01000003.1|	-25986	Citrobacter freundii ST2	Citrobacter freundii	Citrobacter	Enterobacteriaceae	Enterobacterales	Gammaproteobacteria	Proteobacteria	Bacteria	100	100.000	K02939	276.9
550694.ERIG_01830	d3233	d3233.a1	d3233.a1.a1	18	18	8	*1	gb|AEIA01000012.1|	550694	Escherichia fergusonii B253	Escherichia fergusonii	Escherichia	Enterobacteriaceae	Enterobacterales	Gammaproteobacteria	Proteobacteria	Bacteria	100	100.000	K00275	452.2
T2D-157A_GL0059627	d3570	d3570.a1	d3570.a1.a1	36	33	6	*1	gi|1403754823|emb|LS483303.1|	-67714	Escherichia coli NCTC9967	Escherichia coli	Escherichia	Enterobacteriaceae	Enterobacterales	Gammaproteobacteria	Proteobacteria	Bacteria	100	100.000	K05594	69.3
N022A_GL0061169	d3587	d3587.a1	d3587.a1.a1	26	26	7	*2	gb|UIHF01000041.1|	-95650	Escherichia coli 402A	Escherichia coli	Escherichia	Enterobacteriaceae	Enterobacterales	Gammaproteobacteria	Proteobacteria	Bacteria	100	100.000	K05807	492.7
N029A_GL0073349	d3587	d3587.a1	d3587.a1.a2	26	26	7	*2	gb|JDVF01000017.1|	1457192	Escherichia coli LR09	Escherichia coli	Escherichia	Enterobacteriaceae	Enterobacterales	Gammaproteobacteria	Proteobacteria	Bacteria	100	100.000	K05807	400.6
DLF012_GL0031190	d3595	d3595.a1	d3595.a1.a1	29	29	6	*1	gb|NGVG01000021.1|	-68725	Escherichia coli SCEC020022	Escherichia coli	Escherichia	Enterobacteriaceae	Enterobacterales	Gammaproteobacteria	Proteobacteria	Bacteria	100	100.000	NA	NA
1001989.PPECC33_25760	d3687	d3687.a1	d3687.a1.a1	18	18	7	*1	gi|828386760|gb|CP006632.1|	1001989	Escherichia coli PCN033	Escherichia coli	Escherichia	Enterobacteriaceae	Enterobacterales	Gammaproteobacteria	Proteobacteria	Bacteria	100	100.000	K15831	316.6
MH0014_GL0108310	d3697	d3697.a1	d3697.a1.a1	23	23	6	*1	gb|QOGP01000044.1|	-87723	Escherichia coli AVC11	Escherichia coli	Escherichia	Enterobacteriaceae	Enterobacterales	Gammaproteobacteria	Proteobacteria	Bacteria	100	100.000	K20265	972.2
V1.FI24_GL0193907	d3732	d3732.a1	d3732.a1.a1	15	15	7	*1	gb|UAVW01000005.1|	-92088	[Clostridium] clostridioforme NCTC11224	[Clostridium] clostridioforme	Lachnoclostridium	Lachnospiraceae	Clostridiales	Clostridia	Firmicutes	Bacteria	100	100.000	K02035	1000.7
585054.EFER_0353	d3753	d3753.a1	d3753.a1.a1	11	8	6	*2	gb|UGFW01000002.1|	-92386	Escherichia fergusonii NCTC12128	Escherichia fergusonii	Escherichia	Enterobacteriaceae	Enterobacterales	Gammaproteobacteria	Proteobacteria	Bacteria	100	100.000	K15827	402.5
MH0014_GL0020934	d3753	d3753.a1	d3753.a1.a2	11	8	6	*2	gb|NHZD01000003.1|	-86052	Escherichia coli 1408220003	Escherichia coli	Escherichia	Enterobacteriaceae	Enterobacterales	Gammaproteobacteria	Proteobacteria	Bacteria	100	100.000	K15827	402.5
MH0415_GL0128383	d3859	d3859.a1	d3859.a1.a1	18	9	5	*4	gb|UIJX01000006.1|	-95716	Escherichia coli 895B	Escherichia coli	Escherichia	Enterobacteriaceae	Enterobacterales	Gammaproteobacteria	Proteobacteria	Bacteria	100	100.000	K03274	603.6
MH0425_GL0140473	d3859	d3859.a1	d3859.a1.a2	18	9	5	*4	gb|ASQJ01000013.1|	1169319	Citrobacter sp. KTE30	Citrobacter sp. KTE30	Citrobacter	Enterobacteriaceae	Enterobacterales	Gammaproteobacteria	Proteobacteria	Bacteria	100	99.893	K03274	635.6
MH0456_GL0142464	d3859	d3859.a1	d3859.a1.a3	18	9	5	*4	gi|1440301846|gb|CP022664.1|	-67523	Escherichia coli FORC 064	Escherichia coli	Escherichia	Enterobacteriaceae	Enterobacterales	Gammaproteobacteria	Proteobacteria	Bacteria	100	100.000	K03274	648.7
NLM015_GL0025451	d3859	d3859.a1	d3859.a1.a4	18	9	5	*4	gb|NBBP01000046.1|	-81615	Escherichia coli Win2013_WWKa_OUT_3	Escherichia coli	Escherichia	Enterobacteriaceae	Enterobacterales	Gammaproteobacteria	Proteobacteria	Bacteria	100	99.786	K03274	635.6
MH0014_GL0087498	d3873	d3873.a1	d3873.a1.a1	16	16	7	*2	gb|QOGP01000004.1|	-87723	Escherichia coli AVC11	Escherichia coli	Escherichia	Enterobacteriaceae	Enterobacterales	Gammaproteobacteria	Proteobacteria	Bacteria	100	100.000	K03824	344.7
MH0433_GL0118104	d3873	d3873.a1	d3873.a1.a2	16	16	7	*2	gb|NGVK01000002.1|	-68722	Escherichia coli SCEC020004	Escherichia coli	Escherichia	Enterobacteriaceae	Enterobacterales	Gammaproteobacteria	Proteobacteria	Bacteria	67	100.000	K03824	263.5
358708.Sd1012_2684	d3899	d3899.a1	d3899.a1.a1	9	9	7	*1	gb|AAMJ02000003.1|	358708	Shigella dysenteriae 1012	Shigella sp. SF-2015	Shigella	Enterobacteriaceae	Enterobacterales	Gammaproteobacteria	Proteobacteria	Bacteria	100	100.000	K00615	1347.4
MH0014_GL0108503	d3935	d3935.a1	d3935.a1.a1	17	17	7	*1	gb|CBFX010000066.1|	1263075	Escherichia coli CAG:4	Escherichia coli	Escherichia	Enterobacteriaceae	Enterobacterales	Gammaproteobacteria	Proteobacteria	Bacteria	100	100.000	K00790	822.8
NLM022_GL0093024	d4075	d4075.a1	d4075.a1.a1	25	25	5	*1	gi|1442638696|gb|CP031321.1|	-67572	Escherichia coli Es_ST2350_SE1_NDM_03_2018	Escherichia coli	Escherichia	Enterobacteriaceae	Enterobacterales	Gammaproteobacteria	Proteobacteria	Bacteria	100	100.000	K09158	181.4
V1.CD41-0_GL0112566	d4086	d4086.a1	d4086.a1.a1	36	36	6	*1	gb|NQYL01000007.1|	-50477	Escherichia coli ETEC-2268	Escherichia coli	Escherichia	Enterobacteriaceae	Enterobacterales	Gammaproteobacteria	Proteobacteria	Bacteria	95	98.784	K03704	198.4
444447.ECH7EC4206_A3221	d4089	d4089.a1	d4089.a1.a1	36	13	1	*1	gb|ABHK02000001.1|	444447	Escherichia coli O157:H7 str. EC4206	Escherichia coli	Escherichia	Enterobacteriaceae	Enterobacterales	Gammaproteobacteria	Proteobacteria	Bacteria	100	100.000	K02902	159.8
MH0006_GL0174816	d4294	d4294.a1	d4294.a1.a1	24	10	4	*1	gb|CZAW01000014.1|	-25861	Blautia wexlerae 2789STDY5834911	Blautia wexlerae	Blautia	Lachnospiraceae	Clostridiales	Clostridia	Firmicutes	Bacteria	100	99.696	K03340	603.2
MH0014_GL0016703	d4305	d4305.a1	d4305.a1.a1	20	12	4	*1	gb|UILO01000007.1|	-95755	Escherichia coli 494A	Escherichia coli	Escherichia	Enterobacteriaceae	Enterobacterales	Gammaproteobacteria	Proteobacteria	Bacteria	100	100.000	K01885	975.7
1045856.EcWSU1_04191	d4387	d4387.a1	d4387.a1.a1	12	12	5	*12	gi|365747213|gb|CP002886.1|	1045856	Enterobacter cloacae EcWSU1	Enterobacter cloacae	Enterobacter	Enterobacteriaceae	Enterobacterales	Gammaproteobacteria	Proteobacteria	Bacteria	100	100.000	K07659	486.9
290338.CKO_04827	d4387	d4387.a1	d4387.a1.a2	12	12	5	*12	gb|UAVT01000009.1|	-93119	Citrobacter koseri NCTC10771	Citrobacter koseri	Citrobacter	Enterobacteriaceae	Enterobacterales	Gammaproteobacteria	Proteobacteria	Bacteria	100	100.000	K07659	576.2
457400.ESCG_01518	d4387	d4387.a1	d4387.a1.a3	12	12	5	*12	gi|1403754823|emb|LS483303.1|	-67714	Escherichia coli NCTC9967	Escherichia coli	Escherichia	Enterobacteriaceae	Enterobacterales	Gammaproteobacteria	Proteobacteria	Bacteria	100	100.000	K07659	486.5
469595.CSAG_03618	d4387	d4387.a1	d4387.a1.a4	12	12	5	*12	gb|ACDJ02000003.1|	-67874	Citrobacter portucalensis 30_2	Citrobacter portucalensis	Citrobacter	Enterobacteriaceae	Enterobacterales	Gammaproteobacteria	Proteobacteria	Bacteria	100	100.000	K07659	483.0
484021.KP1_5106	d4387	d4387.a1	d4387.a1.a5	12	12	5	*12	gi|1418436778|gb|CP030341.1|	-67376	Klebsiella pneumoniae AR_362	Klebsiella pneumoniae	Klebsiella	Enterobacteriaceae	Enterobacterales	Gammaproteobacteria	Proteobacteria	Bacteria	100	100.000	K07659	486.5
716541.ECL_04769	d4387	d4387.a1	d4387.a1.a6	12	12	5	*12	gi|295054830|gb|CP001918.1|	716541	Enterobacter cloacae subsp. cloacae ATCC 13047	Enterobacter cloacae	Enterobacter	Enterobacteriaceae	Enterobacterales	Gammaproteobacteria	Proteobacteria	Bacteria	100	100.000	K07659	476.5
MH0179_GL0031839	d4387	d4387.a1	d4387.a1.a7	12	12	5	*12	gb|BCPN01000085.1|	-29681	Salmonella enterica NGUA41	Salmonella enterica	Salmonella	Enterobacteriaceae	Enterobacterales	Gammaproteobacteria	Proteobacteria	Bacteria	100	99.028	K07659	476.9
MH0247_GL0158682	d4387	d4387.a1	d4387.a1.a8	12	12	5	*12	gb|LUAR01000012.1|	1581146	Klebsiella sp. HMSC09D12	Klebsiella sp. HMSC09D12	Klebsiella	Enterobacteriaceae	Enterobacterales	Gammaproteobacteria	Proteobacteria	Bacteria	100	100.000	K07659	476.9
NLM006_GL0076979	d4387	d4387.a1	d4387.a1.a9	12	12	5	*12	gb|FKDD01000013.1|	-57810	Enterobacter cloacae e264	Enterobacter cloacae	Enterobacter	Enterobacteriaceae	Enterobacterales	Gammaproteobacteria	Proteobacteria	Bacteria	100	100.000	K07659	476.9
NLM027_GL0072015	d4387	d4387.a1	d4387.a1.b10	12	12	5	*12	gb|LVUN01000096.1|	-31251	Klebsiella aerogenes GN05695	Klebsiella aerogenes	Klebsiella	Enterobacteriaceae	Enterobacterales	Gammaproteobacteria	Proteobacteria	Bacteria	100	100.000	K07659	476.9
O2.UC38-0_GL0035117	d4387	d4387.a1	d4387.a1.b11	12	12	5	*12	gb|FLDE01000015.1|	-58154	Klebsiella pneumoniae k336	Klebsiella pneumoniae	Klebsiella	Enterobacteriaceae	Enterobacterales	Gammaproteobacteria	Proteobacteria	Bacteria	100	100.000	K07659	476.9
V1.UC21-4_GL0124070	d4387	d4387.a1	d4387.a1.b12	12	12	5	*12	gb|FJXP01000005.1|	-57674	Enterobacter cloacae e1163	Enterobacter cloacae	Enterobacter	Enterobacteriaceae	Enterobacterales	Gammaproteobacteria	Proteobacteria	Bacteria	100	100.000	K07659	476.9
MH0014_GL0021721	d4538	d4538.a1	d4538.a1.a1	11	8	4	*1	gb|UILO01000013.1|	-95755	Escherichia coli 494A	Escherichia coli	Escherichia	Enterobacteriaceae	Enterobacterales	Gammaproteobacteria	Proteobacteria	Bacteria	100	100.000	K12573	1580.1
V1.CD17-4_GL0071680	d4705	d4705.a1	d4705.a1.a1	10	10	6	*1	gb|AGYP01000013.1|	999403	[Clostridium] clostridioforme 90A1	[Clostridium] clostridioforme	Lachnoclostridium	Lachnospiraceae	Clostridiales	Clostridia	Firmicutes	Bacteria	100	100.000	K02121	320.1
MH0359_GL0058037	d5027	d5027.a1	d5027.a1.a1	19	19	5	*1	gi|1373473641|gb|CP019961.1|	-66971	Escherichia coli HKUOPY1	Escherichia coli	Escherichia	Enterobacteriaceae	Enterobacterales	Gammaproteobacteria	Proteobacteria	Bacteria	100	100.000	K03599	432.6
585054.EFER_4267	d5123	d5123.a1	d5123.a1.a1	10	10	5	*3	gi|218354981|emb|CU928158.2|	585054	Escherichia fergusonii ATCC 35469	Escherichia fergusonii	Escherichia	Enterobacteriaceae	Enterobacterales	Gammaproteobacteria	Proteobacteria	Bacteria	100	100.000	K03773	406.0
MH0415_GL0128216	d5123	d5123.a1	d5123.a1.a2	10	10	5	*3	gb|UIJX01000005.1|	-95716	Escherichia coli 895B	Escherichia coli	Escherichia	Enterobacteriaceae	Enterobacterales	Gammaproteobacteria	Proteobacteria	Bacteria	100	100.000	K03773	499.2
N104A_GL0023820	d5123	d5123.a1	d5123.a1.a3	10	10	5	*3	gi|1430654817|gb|CP030939.1|	-67451	Escherichia coli AMSHJX01	Escherichia coli	Escherichia	Enterobacteriaceae	Enterobacterales	Gammaproteobacteria	Proteobacteria	Bacteria	100	100.000	K03773	483.4
1033813.ECNA114_2700	d5242	d5242.a1	d5242.a1.a1	11	11	4	*1	gi|1440139258|gb|CP031157.1|	-67518	Escherichia coli SYNB1618	Escherichia coli	Escherichia	Enterobacteriaceae	Enterobacterales	Gammaproteobacteria	Proteobacteria	Bacteria	100	100.000	K11685	233.8
585054.EFER_2878	d5263	d5263.a1	d5263.a1.a1	12	12	5	*1	gb|UGFW01000002.1|	-92386	Escherichia fergusonii NCTC12128	Escherichia fergusonii	Escherichia	Enterobacteriaceae	Enterobacterales	Gammaproteobacteria	Proteobacteria	Bacteria	100	100.000	K01585	1330.5
MH0014_GL0004856	d5330	d5330.a1	d5330.a1.a1	13	9	3	*1	gb|UIMG01000018.1|	-95761	Escherichia coli 586A	Escherichia coli	Escherichia	Enterobacteriaceae	Enterobacterales	Gammaproteobacteria	Proteobacteria	Bacteria	100	100.000	K00059	461.1
MH0014_GL0047220	d5333	d5333.a1	d5333.a1.a1	8	8	5	*1	gb|UILO01000009.1|	-95755	Escherichia coli 494A	Escherichia coli	Escherichia	Enterobacteriaceae	Enterobacterales	Gammaproteobacteria	Proteobacteria	Bacteria	100	100.000	K03106	864.8
656417.ECIG_02426	d5621	d5621.a1	d5621.a1.a1	37	37	4	*1	gb|NMIX01000013.1|	-50709	Escherichia coli MOD1-EC6350	Escherichia coli	Escherichia	Enterobacteriaceae	Enterobacterales	Gammaproteobacteria	Proteobacteria	Bacteria	100	100.000	K05594	198.4
945434.ECoL_04828	d5658	d5658.a1	d5658.a1.a1	16	14	2	*1	gb|AERU01000041.1|	945434	Escherichia coli EC4100B	Escherichia coli	Escherichia	Enterobacteriaceae	Enterobacterales	Gammaproteobacteria	Proteobacteria	Bacteria	100	100.000	K06077	201.8
290338.CKO_01653	d5658	d5658.a3	d5658.a3.a1	17	15	1	*4	gb|UAVT01000001.1|	-93119	Citrobacter koseri NCTC10771	Citrobacter koseri	Citrobacter	Enterobacteriaceae	Enterobacterales	Gammaproteobacteria	Proteobacteria	Bacteria	100	100.000	K06077	216.5
SZEY-40A_GL0073645	d5658	d5658.a3	d5658.a3.a2	17	15	1	*4	gb|BHEB01000011.1|	550	Enterobacter cloacae	Enterobacter cloacae	Enterobacter	Enterobacteriaceae	Enterobacterales	Gammaproteobacteria	Proteobacteria	Bacteria	100	100.000	K06077	211.8
T2D-108A_GL0189774	d5658	d5658.a3	d5658.a3.a3	17	15	1	*4	gb|LVTZ01000024.1|	69219	Enterobacter cloacae subsp. dissolvens	Enterobacter cloacae	Enterobacter	Enterobacteriaceae	Enterobacterales	Gammaproteobacteria	Proteobacteria	Bacteria	100	100.000	K06077	213.4
V1.UC21-4_GL0139378	d5658	d5658.a3	d5658.a3.a4	17	15	1	*4	gb|LEDG01000026.1|	299766	Enterobacter hormaechei subsp. steigerwaltii	Enterobacter hormaechei	Enterobacter	Enterobacteriaceae	Enterobacterales	Gammaproteobacteria	Proteobacteria	Bacteria	100	100.000	K06077	212.6
MH0014_GL0032320	d5679	d5679.a1	d5679.a1.a1	29	8	3	*2	gi|1418448928|gb|CP030337.1|	-67380	Escherichia coli AR_451	Escherichia coli	Escherichia	Enterobacteriaceae	Enterobacterales	Gammaproteobacteria	Proteobacteria	Bacteria	100	100.000	K04064	226.9
MH0425_GL0083447	d5679	d5679.a1	d5679.a1.a2	29	8	3	*2	gb|JRSV01000035.1|	-26001	Citrobacter freundii RU2 LB26	Citrobacter freundii	Citrobacter	Enterobacteriaceae	Enterobacterales	Gammaproteobacteria	Proteobacteria	Bacteria	100	100.000	K04064	228.8
457400.ESCG_02080	d5685	d5685.a1	d5685.a1.a1	15	15	4	*1	gi|1403738069|emb|LS483297.1|	-67706	Escherichia coli NCTC11023	Escherichia coli	Escherichia	Enterobacteriaceae	Enterobacterales	Gammaproteobacteria	Proteobacteria	Bacteria	100	100.000	K09897	198.0
V1.UC5-3_GL0229289	d5781	d5781.a1	d5781.a1.a1	13	13	4	*1	gi|1418448928|gb|CP030337.1|	-67380	Escherichia coli AR_451	Escherichia coli	Escherichia	Enterobacteriaceae	Enterobacterales	Gammaproteobacteria	Proteobacteria	Bacteria	100	100.000	K07223	629.8
290338.CKO_04068	d6097	d6097.a1	d6097.a1.a1	8	8	4	*2	gb|UFWP01000006.1|	-92081	Citrobacter koseri NCTC10768	Citrobacter koseri	Citrobacter	Enterobacteriaceae	Enterobacterales	Gammaproteobacteria	Proteobacteria	Bacteria	100	100.000	K05796	405.6
457400.ESCG_00084	d6097	d6097.a1	d6097.a1.a2	8	8	4	*2	gi|1403738069|emb|LS483297.1|	-67706	Escherichia coli NCTC11023	Escherichia coli	Escherichia	Enterobacteriaceae	Enterobacterales	Gammaproteobacteria	Proteobacteria	Bacteria	100	100.000	K05796	379.0
585054.EFER_4196	d6104	d6104.a1	d6104.a1.a1	22	18	2	*2	gb|PUBY01000004.1|	-77164	Escherichia fergusonii YH17130	Escherichia fergusonii	Escherichia	Enterobacteriaceae	Enterobacterales	Gammaproteobacteria	Proteobacteria	Bacteria	100	100.000	NA	NA
T2D-13A_GL0078148	d6104	d6104.a1	d6104.a1.a2	22	18	2	*2	gi|1418448928|gb|CP030337.1|	-67380	Escherichia coli AR_451	Escherichia coli	Escherichia	Enterobacteriaceae	Enterobacterales	Gammaproteobacteria	Proteobacteria	Bacteria	100	100.000	NA	NA
MH0265_GL0111633	d6170	d6170.a1	d6170.a1.a1	8	8	4	*2	gb|PIOQ01000062.1|	-73847	Escherichia coli KCJK6238	Escherichia coli	Escherichia	Enterobacteriaceae	Enterobacterales	Gammaproteobacteria	Proteobacteria	Bacteria	100	99.868	K03183	506.5
T2D-2A_GL0050362	d6170	d6170.a1	d6170.a1.a2	8	8	4	*2	gb|NGVF01000021.1|	-68720	Escherichia coli SCEC020026	Escherichia coli	Escherichia	Enterobacteriaceae	Enterobacterales	Gammaproteobacteria	Proteobacteria	Bacteria	100	100.000	K03183	506.5
MH0338_GL0189227	d6582	d6582.a1	d6582.a1.a1	10	6	2	*1	gi|1420817997|gb|CP030768.1|	-67406	Escherichia coli 2017C-4173W12	Escherichia coli	Escherichia	Enterobacteriaceae	Enterobacterales	Gammaproteobacteria	Proteobacteria	Bacteria	100	99.772	K03442	490.3
N005A_GL0066072	d6642	d6642.a1	d6642.a1.a1	8	8	4	*1	gb|UDGZ01000005.1|	-94522	Escherichia coli VREC0629	Escherichia coli	Escherichia	Enterobacteriaceae	Enterobacterales	Gammaproteobacteria	Proteobacteria	Bacteria	100	99.631	K01092	526.2
NLM015_GL0010489	d6651	d6651.a1	d6651.a1.a1	19	19	4	*1	gb|NGVG01000016.1|	-68725	Escherichia coli SCEC020022	Escherichia coli	Escherichia	Enterobacteriaceae	Enterobacterales	Gammaproteobacteria	Proteobacteria	Bacteria	100	99.774	K04080	251.9
MH0104_GL0021386	d6834	d6834.a1	d6834.a1.a1	24	24	3	*3	gb|CAHL01000038.1|	1095771	Ruminococcus sp. JC304	Ruminococcus sp. JC304	Ruminococcus	Ruminococcaceae	Clostridiales	Clostridia	Firmicutes	Bacteria	100	99.634	K11183, K02784, K11189	74.7, 78.2, 159.1
MH0458_GL0058421	d6834	d6834.a1	d6834.a1.a2	24	24	3	*3	gb|ACII02000003.1|	457412	Ruminococcus sp. 5_1_39BFAA	Ruminococcus sp. 5_1_39BFAA	Ruminococcus	Ruminococcaceae	Clostridiales	Clostridia	Firmicutes	Bacteria	100	98.333	K11189, K02784, K11183	157.9, 77.4, 73.6
V1.UC53-0_GL0052816	d6834	d6834.a1	d6834.a1.a3	24	24	3	*3	gb|CYZN01000011.1|	-25862	Blautia wexlerae 2789STDY5834863	Blautia wexlerae	Blautia	Lachnospiraceae	Clostridiales	Clostridia	Firmicutes	Bacteria	100	91.941	K11189, K02784	163.3, 76.6
199310.c3953	d7509	d7509.a1	d7509.a1.a1	8	8	3	*2	gi|1440139258|gb|CP031157.1|	-67518	Escherichia coli SYNB1618	Escherichia coli	Escherichia	Enterobacteriaceae	Enterobacterales	Gammaproteobacteria	Proteobacteria	Bacteria	100	100.000	K02067	369.4
MH0415_GL0020142	d7509	d7509.a1	d7509.a1.a2	8	8	3	*2	gb|PYQM01000007.1|	2137853	Escherichia sp. 20412-1	Escherichia sp. 20412-1	Escherichia	Enterobacteriaceae	Enterobacterales	Gammaproteobacteria	Proteobacteria	Bacteria	100	100.000	K02067	360.9
670892.EC3431_2400	d7520	d7520.a1	d7520.a1.a1	6	6	3	*2	gb|JNQA01000001.1|	1444180	Escherichia coli 2-210-07_S3_C3	Escherichia coli	Escherichia	Enterobacteriaceae	Enterobacterales	Gammaproteobacteria	Proteobacteria	Bacteria	100	100.000	K01613	647.1
DLM012_GL0014072	d7520	d7520.a1	d7520.a1.a2	6	6	3	*2	gb|JHDK01000157.1|	1444215	Escherichia coli 1-110-08_S4_C1	Escherichia coli	Escherichia	Enterobacteriaceae	Enterobacterales	Gammaproteobacteria	Proteobacteria	Bacteria	100	99.903	K01613	654.8
766141.SB521682_4218	d7526	d7526.a1	d7526.a1.a1	8	8	3	*2	gb|PSSR01000001.1|	-77521	Shigella boydii ATCC 35965	Shigella boydii	Shigella	Enterobacteriaceae	Enterobacterales	Gammaproteobacteria	Proteobacteria	Bacteria	100	100.000	K03286, K16191, K02557, K20276, K15987, K12543	107.5, 93.2, 131.7, 92.4, 99.4, 93.2
941429.SDB_03667	d7526	d7526.a1	d7526.a1.a2	8	8	3	*2	gb|PSST01000002.1|	-77520	Shigella dysenteriae ATCC 49550	Shigella dysenteriae	Shigella	Enterobacteriaceae	Enterobacterales	Gammaproteobacteria	Proteobacteria	Bacteria	100	100.000	K02557, K20276, K03286, K16191, K12543, K15987	134.0, 92.4, 107.5, 93.2, 93.2, 99.4
ED19A_GL0017772	d7545	d7545.a1	d7545.a1.a1	16	4	1	*2	gb|UATR01000034.1|	-92698	Plesiomonas shigelloides NCTC10364	Plesiomonas shigelloides	Plesiomonas	unclassified Enterobacterales	Enterobacterales	Gammaproteobacteria	Proteobacteria	Bacteria	100	100.000	K02888	198.7
V1.UC39-4_GL0016701	d7545	d7545.a1	d7545.a1.a2	16	4	1	*2	gb|UAUG01000030.1|	-92728	Providencia rettgeri NCTC7476	Providencia rettgeri	Providencia	Morganellaceae	Enterobacterales	Gammaproteobacteria	Proteobacteria	Bacteria	100	100.000	K02888	201.1
MH0014_GL0056133	d7575	d7575.a1	d7575.a1.a1	11	7	2	*2	gi|1418448928|gb|CP030337.1|	-67380	Escherichia coli AR_451	Escherichia coli	Escherichia	Enterobacteriaceae	Enterobacterales	Gammaproteobacteria	Proteobacteria	Bacteria	100	100.000	K00963	599.0
MH0415_GL0078322	d7575	d7575.a1	d7575.a1.a2	11	7	2	*2	gb|QOOC01000061.1|	-88304	Escherichia marmotae SC330	Escherichia marmotae	Escherichia	Enterobacteriaceae	Enterobacterales	Gammaproteobacteria	Proteobacteria	Bacteria	100	100.000	K00963	600.1
sp|A0A0C4DH24|KV621_HUMAN Immunoglobulin kappa variable 6-21 OS=Homo sapiens OX=9606 GN=IGKV6-21 PE=3 SV=1	d8614	d8614.a2	d8614.a2.a1	13	7	1	*1	NA	NA	NA	NA	NA	NA	NA	NA	NA	NA	NA	NA	NA	NA
764143897-stool1_revised_scaffold2101_4_gene81559	d8645	d8645.a1	d8645.a1.a1	72	72	2	*1	gb|LTZM01000046.1|	1574265	Akkermansia sp. KLE1798	Akkermansia sp. KLE1798	Akkermansia	Akkermansiaceae	Verrucomicrobiales	Verrucomicrobiae	Verrucomicrobia	Bacteria	100	100.000	K21929	79.7
1045856.EcWSU1_01211	d8809	d8809.a1	d8809.a1.a1	8	8	2	*9	gi|365747213|gb|CP002886.1|	1045856	Enterobacter cloacae EcWSU1	Enterobacter cloacae	Enterobacter	Enterobacteriaceae	Enterobacterales	Gammaproteobacteria	Proteobacteria	Bacteria	100	100.000	K03644	662.9
469595.CSAG_00424	d8809	d8809.a1	d8809.a1.a2	8	8	2	*9	gb|ACDJ02000029.1|	-67874	Citrobacter portucalensis 30_2	Citrobacter portucalensis	Citrobacter	Enterobacteriaceae	Enterobacterales	Gammaproteobacteria	Proteobacteria	Bacteria	100	100.000	K03644	661.0
585054.EFER_2476	d8809	d8809.a1	d8809.a1.a3	8	8	2	*9	gb|UGFW01000002.1|	-92386	Escherichia fergusonii NCTC12128	Escherichia fergusonii	Escherichia	Enterobacteriaceae	Enterobacterales	Gammaproteobacteria	Proteobacteria	Bacteria	100	100.000	K03644	660.2
MH0179_GL0042774	d8809	d8809.a1	d8809.a1.a4	8	8	2	*9	gb|ABWL02000008.1|	500640	Citrobacter youngae ATCC 29220	Citrobacter youngae	Citrobacter	Enterobacteriaceae	Enterobacterales	Gammaproteobacteria	Proteobacteria	Bacteria	99	98.350	K03644	539.7
SZEY-40A_GL0082074	d8809	d8809.a1	d8809.a1.a5	8	8	2	*9	gb|BHEB01000003.1|	550	Enterobacter cloacae	Enterobacter cloacae	Enterobacter	Enterobacteriaceae	Enterobacterales	Gammaproteobacteria	Proteobacteria	Bacteria	100	100.000	K03644	664.1
SZEY-73A_GL0028762	d8809	d8809.a1	d8809.a1.a6	8	8	2	*9	gb|NGVL01000018.1|	-68726	Escherichia coli SCEC020001	Escherichia coli	Escherichia	Enterobacteriaceae	Enterobacterales	Gammaproteobacteria	Proteobacteria	Bacteria	100	99.897	K03644	661.4
T2D-108A_GL0075278	d8809	d8809.a1	d8809.a1.a7	8	8	2	*9	gb|JSWY01000019.1|	-12518	Enterobacter cloacae B2	Enterobacter cloacae	Enterobacter	Enterobacteriaceae	Enterobacterales	Gammaproteobacteria	Proteobacteria	Bacteria	100	100.000	K03644	664.1
T2D-132A_GL0068855	d8809	d8809.a1	d8809.a1.a8	8	8	2	*9	gb|JYME01000004.1|	-11909	Enterobacter cloacae MNCRE12	Enterobacter cloacae	Enterobacter	Enterobacteriaceae	Enterobacterales	Gammaproteobacteria	Proteobacteria	Bacteria	100	100.000	K03644	356.7
V1.UC21-4_GL0132566	d8809	d8809.a1	d8809.a1.a9	8	8	2	*9	gb|JUHY01000006.1|	299766	Enterobacter hormaechei subsp. steigerwaltii	Enterobacter hormaechei	Enterobacter	Enterobacteriaceae	Enterobacterales	Gammaproteobacteria	Proteobacteria	Bacteria	100	100.000	K03644	662.9
MH0425_GL0040302	d8974	d8974.a1	d8974.a1.a1	9	9	2	*1	gi|1403847316|gb|CP021963.1|	-67314	Citrobacter youngae L6	Citrobacter youngae	Citrobacter	Enterobacteriaceae	Enterobacterales	Gammaproteobacteria	Proteobacteria	Bacteria	100	100.000	K02954	199.5
300267.SDY_2214	d9741	d9741.a1	d9741.a1.a1	6	6	2	*2	gb|AXUT01000142.1|	1401327	Shigella dysenteriae WRSd3	Shigella dysenteriae	Shigella	Enterobacteriaceae	Enterobacterales	Gammaproteobacteria	Proteobacteria	Bacteria	100	100.000	K05789	647.1
MH0093_GL0006965	d9741	d9741.a1	d9741.a1.a2	6	6	2	*2	gb|LSZR01000189.1|	1401689	Escherichia coli APEC O2	Escherichia coli	Escherichia	Enterobacteriaceae	Enterobacterales	Gammaproteobacteria	Proteobacteria	Bacteria	100	100.000	K05789	632.1
411485.FAEPRAM212_01761	a1	a1.a5	a1.a5.a1	6007	233	22	*1	gb|ABED02000026.1|	411485	Faecalibacterium prausnitzii M21/2	Faecalibacterium prausnitzii	Faecalibacterium	Ruminococcaceae	Clostridiales	Clostridia	Firmicutes	Bacteria	100	100.000	K03737	2350.9
MH0355_GL0038120	a1	a1.b28	a1.b28.a1	2449	1102	75	*1	gb|JYFK01000019.1|	-11205	Anaerostipes hadrus PEL 85	Anaerostipes hadrus	Anaerostipes	Lachnospiraceae	Clostridiales	Clostridia	Firmicutes	Bacteria	100	99.887	K03737	2357.8
MH0127_GL0011324	a1	a1.b44	a1.b44.a1	2509	154	12	*1	gb|ABVR01000039.1|	470146	Coprococcus comes ATCC 27758	Coprococcus comes	Coprococcus	Lachnospiraceae	Clostridiales	Clostridia	Firmicutes	Bacteria	100	100.000	K03737	2083.9
MH0086_GL0067408	a1	a1.c272	a1.c272.a1	813	316	16	*1	gb|FMFG01000007.1|	-57363	uncultured Faecalibacterium sp. 2789STDY5608870	uncultured Faecalibacterium sp.	Faecalibacterium	Ruminococcaceae	Clostridiales	Clostridia	Firmicutes	Bacteria	100	99.881	K02886	553.5
MH0002_GL0012166	a1	a1.c617	a1.c617.a1	336	108	6	*1	gb|CYYH01000005.1|	-25857	Anaerostipes hadrus 2789STDY5608830	Anaerostipes hadrus	Anaerostipes	Lachnospiraceae	Clostridiales	Clostridia	Firmicutes	Bacteria	100	100.000	K02886	386.3
MH0272_GL0153976	a5	a5.b30	a5.b30.a1	2201	160	2	*1	gi|1419366456|gb|CP026548.1|	-67398	Faecalibacterium prausnitzii 942/30-2	Faecalibacterium prausnitzii	Faecalibacterium	Ruminococcaceae	Clostridiales	Clostridia	Firmicutes	Bacteria	100	92.750	K10117	809.3
MH0238_GL0027853	a5	a5.c464	a5.c464.a1	270	58	3	*1	gb|FUYF01000019.1|	-62316	Gemmiger formicilis ATCC 27749	Gemmiger formicilis	Gemmiger	Ruminococcaceae	Clostridiales	Clostridia	Firmicutes	Bacteria	86	81.857	K10117	604.4
MH0433_GL0071901	a5	a5.d1177	a5.d1177.a1	92	76	2	*1	gb|DIQX01000006.1|	1947681	Thermacetogenium sp. UBA5451	Thermacetogenium sp. UBA5451	Thermacetogenium	Thermoanaerobacteraceae	Thermoanaerobacterales	Clostridia	Firmicutes	Bacteria	3	97.674	K04759	640.6
MH0089_GL0026063	b12	b12.a1	b12.a1.a1	5815	191	12	*1	gb|ABGC03000042.1|	411484	Clostridium sp. SS2/1	Clostridium sp. SS2/1	Clostridium	Clostridiaceae	Clostridiales	Clostridia	Firmicutes	Bacteria	100	99.916	K02358	797.7
MH0359_GL0113801	b12	b12.b90	b12.b90.a1	2931	144	14	*1	gb|NMTW01000053.1|	-52034	Faecalibacterium prausnitzii CNCM I 4573	Faecalibacterium prausnitzii	Faecalibacterium	Ruminococcaceae	Clostridiales	Clostridia	Firmicutes	Bacteria	100	99.834	K02358	804.7
V1.CD5-0-PN_GL0070083	b14	b14.c168	b14.c168.a1	393	158	14	*1	gb|CYXY01000008.1|	-25905	Anaerostipes hadrus 2789STDY5834959	Anaerostipes hadrus	Anaerostipes	Lachnospiraceae	Clostridiales	Clostridia	Firmicutes	Bacteria	100	100.000	K02073	542.0
O2.UC46-1_GL0138561	b17	b17.b39	b17.b39.a1	2407	84	5	*1	gb|PRLE01000002.1|	-86037	Faecalibacterium prausnitzii APC923/61-1	Faecalibacterium prausnitzii	Faecalibacterium	Ruminococcaceae	Clostridiales	Clostridia	Firmicutes	Bacteria	100	99.903	K00134	661.0
MH0086_GL0103911	b21	b21.a2	b21.a2.a1	3450	305	17	*1	gb|CZBB01000004.1|	-25852	Fusicatenibacter saccharivorans 2789STDY5834923	Fusicatenibacter saccharivorans	Fusicatenibacter	Lachnospiraceae	Clostridiales	Clostridia	Firmicutes	Bacteria	100	99.551	K10112	641.7
DOM018_GL0023505	b21	b21.b49	b21.b49.a1	2155	66	4	*1	gb|CYYV01000004.1|	-25901	Fusicatenibacter saccharivorans 2789STDY5608849	Fusicatenibacter saccharivorans	Fusicatenibacter	Lachnospiraceae	Clostridiales	Clostridia	Firmicutes	Bacteria	100	95.019	K10112	592.8
T2D-29A_GL0106551	b21	b21.c117	b21.c117.a1	911	221	13	*1	gb|AMEY01000089.1|	649757	Anaerostipes hadrus DSM 3319	Anaerostipes hadrus	Anaerostipes	Lachnospiraceae	Clostridiales	Clostridia	Firmicutes	Bacteria	100	100.000	K00248	669.5
272621.LBA1439	b21	b21.c522	b21.c522.a1	472	54	2	*1	gb|QAHT01000003.1|	-80348	Lactobacillus acidophilus DS1_1A	Lactobacillus acidophilus	Lactobacillus	Lactobacillaceae	Lactobacillales	Bacilli	Firmicutes	Bacteria	100	100.000	K10112	734.6
MH0105_GL0071470	b40	b40.c526	b40.c526.a1	81	31	1	*1	gb|FMGN01000002.1|	-57423	uncultured Ruminococcus sp. 2789STDY5834938	uncultured Ruminococcus sp.	Ruminococcus	Ruminococcaceae	Clostridiales	Clostridia	Firmicutes	Bacteria	100	99.538	K06147	678.7
MH0060_GL0049673	b57	b57.a2	b57.a2.a1	2127	65	4	*1	gb|PRLE01000001.1|	-86037	Faecalibacterium prausnitzii APC923/61-1	Faecalibacterium prausnitzii	Faecalibacterium	Ruminococcaceae	Clostridiales	Clostridia	Firmicutes	Bacteria	100	97.666	K10200, K02027, K10117	849.7, 90.5, 94.0
SZEY-09A_GL0049065	c123	c123.a1	c123.a1.a1	823	270	17	*1	gb|NMTQ01000036.1|	-52027	Faecalibacterium prausnitzii CNCM I 4540	Faecalibacterium prausnitzii	Faecalibacterium	Ruminococcaceae	Clostridiales	Clostridia	Firmicutes	Bacteria	100	98.638	K08693, K01081, K07004, K11751	166.0, 165.2, 184.9, 390.2
O2.UC30-2_GL0130239	c125	c125.b17	c125.b17.a1	153	111	3	*1	gi|291520697|emb|FP929038.1|	717962	Coprococcus catus GD/7	Coprococcus catus	Coprococcus	Lachnospiraceae	Clostridiales	Clostridia	Firmicutes	Bacteria	100	100.000	K02874	237.7
MH0193_GL0052517	c135	c135.a1	c135.a1.a1	1244	910	37	*1	gb|PJEA01000019.1|	-73975	Bifidobacterium longum APC1472	Bifidobacterium longum	Bifidobacterium	Bifidobacteriaceae	Bifidobacteriales	Actinobacteria	Actinobacteria	Bacteria	100	100.000	K10439, K02058	166.0, 636.3
MH0188_GL0017894	c137	c137.b39	c137.b39.a1	483	45	6	*1	gb|CZAX01000007.1|	-25913	Coprococcus comes 2789STDY5834913	Coprococcus comes	Coprococcus	Lachnospiraceae	Clostridiales	Clostridia	Firmicutes	Bacteria	100	100.000	K02112	826.2
MH0355_GL0172829	c159	c159.b12	c159.b12.a1	259	80	7	*1	gb|CYXN01000014.1|	-25935	Faecalibacterium prausnitzii 2789STDY5834970	Faecalibacterium prausnitzii	Faecalibacterium	Ruminococcaceae	Clostridiales	Clostridia	Firmicutes	Bacteria	100	93.989	K03615	325.1
N062A_GL0005097	c184	c184.a1	c184.a1.a1	826	201	16	*1	gb|AECU01000014.1|	748224	Faecalibacterium cf. prausnitzii KLE1255	Faecalibacterium prausnitzii	Faecalibacterium	Ruminococcaceae	Clostridiales	Clostridia	Firmicutes	Bacteria	100	98.747	K11688, K21395	136.0, 136.3
MH0099_GL0071413	c223	c223.b13	c223.b13.a1	614	111	8	*1	gb|CYYH01000005.1|	-25857	Anaerostipes hadrus 2789STDY5608830	Anaerostipes hadrus	Anaerostipes	Lachnospiraceae	Clostridiales	Clostridia	Firmicutes	Bacteria	100	99.848	K02982	427.6
N056A_GL0011821	c232	c232.a1	c232.a1.a1	551	277	25	*1	gb|CZAL01000003.1|	-25939	Fusicatenibacter saccharivorans 2789STDY5834885	Fusicatenibacter saccharivorans	Fusicatenibacter	Lachnospiraceae	Clostridiales	Clostridia	Firmicutes	Bacteria	99	96.419	K17318	245.4
V1.FI24_GL0114750	c232	c232.a3	c232.a3.a1	89	75	5	*1	gb|CZAL01000003.1|	-25939	Fusicatenibacter saccharivorans 2789STDY5834885	Fusicatenibacter saccharivorans	Fusicatenibacter	Lachnospiraceae	Clostridiales	Clostridia	Firmicutes	Bacteria	100	99.793	NA	NA
O2.UC8-0_GL0030745	c249	c249.a1	c249.a1.a1	700	133	10	*1	gb|CBHP010000016.1|	1263014	Firmicutes bacterium CAG:270	Firmicutes bacterium CAG:270	unclassified Firmicutes	unclassified Firmicutes	unclassified Firmicutes	unclassified Firmicutes	Firmicutes	Bacteria	100	100.000	K02794	637.1
MH0062_GL0048497	c251	c251.a5	c251.a5.a1	300	217	29	*1	gb|DCZK01000075.1|	1946472	Eubacterium sp. UBA2086	Eubacterium sp. UBA2086	Eubacterium	Eubacteriaceae	Clostridiales	Clostridia	Firmicutes	Bacteria	100	99.861	K01966	349.0
SZEY-81A_GL0037880	c263	c263.a1	c263.a1.a1	473	208	28	*1	gb|CZBB01000004.1|	-25852	Fusicatenibacter saccharivorans 2789STDY5834923	Fusicatenibacter saccharivorans	Fusicatenibacter	Lachnospiraceae	Clostridiales	Clostridia	Firmicutes	Bacteria	100	99.667	K17318	771.5
MH0110_GL0047811	c332	c332.a6	c332.a6.a1	641	38	2	*1	gb|NMTS02000032.1|	-52031	Faecalibacterium prausnitzii CNCM I 4542	Faecalibacterium prausnitzii	Faecalibacterium	Ruminococcaceae	Clostridiales	Clostridia	Firmicutes	Bacteria	100	99.834	K02986	387.1
MH0062_GL0037597	c337	c337.a4	c337.a4.a1	177	174	25	*1	gb|CYYN01000006.1|	-25854	Coprococcus comes 2789STDY5608832	Coprococcus comes	Coprococcus	Lachnospiraceae	Clostridiales	Clostridia	Firmicutes	Bacteria	100	99.636	K15580	500.4
V1.UC40-0_GL0025031	c346	c346.b33	c346.b33.a1	273	121	6	*1	gb|NMTW01000053.1|	-52034	Faecalibacterium prausnitzii CNCM I 4573	Faecalibacterium prausnitzii	Faecalibacterium	Ruminococcaceae	Clostridiales	Clostridia	Firmicutes	Bacteria	100	98.039	K02884	220.3
MH0012_GL0069804	c423	c423.a1	c423.a1.a1	220	135	20	*1	gb|CYYY01000007.1|	-25881	Dorea longicatena 2789STDY5608866	Dorea longicatena	Dorea	Lachnospiraceae	Clostridiales	Clostridia	Firmicutes	Bacteria	100	100.000	K17215, K10441	349.4, 677.2
sp|P40879|S26A3_HUMAN Chloride anion exchanger OS=Homo sapiens OX=9606 GN=SLC26A3 PE=1 SV=1	c435	c435.a1	c435.a1.a1	571	571	29	*1	NA	NA	NA	NA	NA	NA	NA	NA	NA	NA	NA	NA	NA	NA
V1.UC29-0_GL0016920	c493	c493.b18	c493.b18.a1	197	62	7	*1	gb|CBBP010000102.1|	1262984	Lachnospiraceae bacterium CAG:25	Lachnospiraceae bacterium CAG:25	unclassified Lachnospiraceae	Lachnospiraceae	Clostridiales	Clostridia	Firmicutes	Bacteria	100	100.000	K02961	158.7
MH0062_GL0059299	c511	c511.a6	c511.a6.a1	488	247	9	*1	gb|CBJJ010000263.1|	1262757	Blautia sp. CAG:37	Blautia sp. CAG:37	Blautia	Lachnospiraceae	Clostridiales	Clostridia	Firmicutes	Bacteria	100	100.000	K02863	398.3
sp|Q6UWV6|ENPP7_HUMAN Ectonucleotide pyrophosphatase/phosphodiesterase family member 7 OS=Homo sapiens OX=9606 GN=ENPP7 PE=1 SV=3	c531	c531.a1	c531.a1.a1	386	341	25	*1	NA	NA	NA	NA	NA	NA	NA	NA	NA	NA	NA	NA	NA	NA
MH0316_GL0146897	c560	c560.a4	c560.a4.a1	370	121	10	*1	gb|MNRA01000019.1|	1896976	Blautia sp. CAG:37_48_57	Blautia sp. CAG:37_48_57	Blautia	Lachnospiraceae	Clostridiales	Clostridia	Firmicutes	Bacteria	100	100.000	K05808	292.0
DOF008_GL0057860	c694	c694.a6	c694.a6.a1	239	161	13	*1	gb|ABED02000028.1|	411485	Faecalibacterium prausnitzii M21/2	Faecalibacterium prausnitzii	Faecalibacterium	Ruminococcaceae	Clostridiales	Clostridia	Firmicutes	Bacteria	100	100.000	K02935	180.3
V1.CD6-0-PT_GL0011852	c771	c771.a5	c771.a5.a1	353	168	13	*1	gi|1266925708|gb|CP023819.1|	-64440	Faecalibacterium prausnitzii Indica	Faecalibacterium prausnitzii	Faecalibacterium	Ruminococcaceae	Clostridiales	Clostridia	Firmicutes	Bacteria	100	98.058	K02867	192.6
V1.CD19-0_GL0161622	c817	c817.a1	c817.a1.a1	334	140	16	*1	gb|MNRA01000098.1|	1896976	Blautia sp. CAG:37_48_57	Blautia sp. CAG:37_48_57	Blautia	Lachnospiraceae	Clostridiales	Clostridia	Firmicutes	Bacteria	99	99.770	K02234	107.8
MH0108_GL0025722	c818	c818.a8	c818.a8.a1	413	130	6	*1	gi|1421398686|gb|CP030777.1|	-67407	Faecalibacterium prausnitzii APC918/95b	Faecalibacterium prausnitzii	Faecalibacterium	Ruminococcaceae	Clostridiales	Clostridia	Firmicutes	Bacteria	100	99.499	K02996	259.2
MH0017_GL0016081	c819	c819.a1	c819.a1.a1	375	127	6	*1	gb|PRLC01000003.1|	-86034	Faecalibacterium prausnitzii APC922/41-1	Faecalibacterium prausnitzii	Faecalibacterium	Ruminococcaceae	Clostridiales	Clostridia	Firmicutes	Bacteria	100	98.058	K00945, K03292	157.9, 93.6
O2.UC48-2_GL0002745	c819	c819.a2	c819.a2.a1	223	66	4	*1	gb|NMTU01000027.1|	-52032	Faecalibacterium prausnitzii CNCM I 4544	Faecalibacterium prausnitzii	Faecalibacterium	Ruminococcaceae	Clostridiales	Clostridia	Firmicutes	Bacteria	99	96.296	K00945, K03292	158.7, 100.5
V1.FI29_GL0099947	c819	c819.a3	c819.a3.a1	340	172	11	*1	gb|MNRA01000068.1|	1896976	Blautia sp. CAG:37_48_57	Blautia sp. CAG:37_48_57	Blautia	Lachnospiraceae	Clostridiales	Clostridia	Firmicutes	Bacteria	100	99.853	K03292, K00945	89.0, 287.7
O2.UC48-1_GL0058976	c819	c819.b67	c819.b67.a1	37	36	1	*1	gb|FAUK01000016.1|	-27670	Fournierella massiliensis AM2	Fournierella massiliensis	Fournierella	Ruminococcaceae	Clostridiales	Clostridia	Firmicutes	Bacteria	100	99.665	K03292, K00945	81.6, 163.3
MH0037_GL0008631	d1003	d1003.a1	d1003.a1.a1	206	206	18	*1	gb|CZAL01000022.1|	-25939	Fusicatenibacter saccharivorans 2789STDY5834885	Fusicatenibacter saccharivorans	Fusicatenibacter	Lachnospiraceae	Clostridiales	Clostridia	Firmicutes	Bacteria	100	100.000	K02032	444.5
MH0292_GL0069241	d1080	d1080.a1	d1080.a1.a1	147	79	10	*1	gb|DCZK01000191.1|	1946472	Eubacterium sp. UBA2086	Eubacterium sp. UBA2086	Eubacterium	Eubacteriaceae	Clostridiales	Clostridia	Firmicutes	Bacteria	100	100.000	NA	NA
SZEY-48A_GL0009720	d1337	d1337.a1	d1337.a1.a1	148	104	10	*1	gi|1419366456|gb|CP026548.1|	-67398	Faecalibacterium prausnitzii 942/30-2	Faecalibacterium prausnitzii	Faecalibacterium	Ruminococcaceae	Clostridiales	Clostridia	Firmicutes	Bacteria	100	100.000	K02879	219.5
MH0292_GL0072575	d1715	d1715.a1	d1715.a1.a1	236	236	10	*1	gb|NMTS02000102.1|	-52031	Faecalibacterium prausnitzii CNCM I 4542	Faecalibacterium prausnitzii	Faecalibacterium	Ruminococcaceae	Clostridiales	Clostridia	Firmicutes	Bacteria	100	100.000	NA	NA
MH0289_GL0029701	d1717	d1717.a1	d1717.a1.a1	277	109	9	*1	gi|291558333|emb|FP929061.1|	-64144	Anaerostipes hadrus SSC/2	Anaerostipes hadrus	Anaerostipes	Lachnospiraceae	Clostridiales	Clostridia	Firmicutes	Bacteria	100	100.000	K02888	199.5
MH0196_GL0093835	d1718	d1718.a1	d1718.a1.a1	197	119	8	*1	gb|FUYF01000002.1|	-62316	Gemmiger formicilis ATCC 27749	Gemmiger formicilis	Gemmiger	Ruminococcaceae	Clostridiales	Clostridia	Firmicutes	Bacteria	100	93.151	NA	NA
V1.UC54-0_GL0033114	d1718	d1718.a2	d1718.a2.a1	108	98	6	*1	gb|PXUP01000007.1|	-87268	Faecalibacterium prausnitzii ATCC 27768	Faecalibacterium prausnitzii	Faecalibacterium	Ruminococcaceae	Clostridiales	Clostridia	Firmicutes	Bacteria	69	100.000	NA	NA
DLM028_GL0028630	d2533	d2533.a1	d2533.a1.a1	204	204	9	*1	gi|1270542132|gb|CP022479.1|	-65780	Faecalibacterium prausnitzii A2165	Faecalibacterium prausnitzii	Faecalibacterium	Ruminococcaceae	Clostridiales	Clostridia	Firmicutes	Bacteria	100	99.145	NA	NA
V1.CD3-0_GL0033989	d3127	d3127.a2	d3127.a2.a1	120	57	3	*1	gb|NMTW01000045.1|	-52034	Faecalibacterium prausnitzii CNCM I 4573	Faecalibacterium prausnitzii	Faecalibacterium	Ruminococcaceae	Clostridiales	Clostridia	Firmicutes	Bacteria	100	98.758	K02888	198.7
MH0003_GL0049705	d4759	d4759.a1	d4759.a1.a1	50	50	5	*1	gb|FMHA01000001.1|	-57436	uncultured Ruminococcus sp. 2789STDY5834972	uncultured Ruminococcus sp.	Ruminococcus	Ruminococcaceae	Clostridiales	Clostridia	Firmicutes	Bacteria	100	100.000	K02970	99.0
MH0062_GL0011637	d4789	d4789.a1	d4789.a1.a1	56	56	5	*2	gb|MNRA01000075.1|	1896976	Blautia sp. CAG:37_48_57	Blautia sp. CAG:37_48_57	Blautia	Lachnospiraceae	Clostridiales	Clostridia	Firmicutes	Bacteria	100	100.000	K03210	142.1
MH0206_GL0253001	d4789	d4789.a1	d4789.a1.a2	56	56	5	*2	gb|CZAL01000002.1|	-25939	Fusicatenibacter saccharivorans 2789STDY5834885	Fusicatenibacter saccharivorans	Fusicatenibacter	Lachnospiraceae	Clostridiales	Clostridia	Firmicutes	Bacteria	100	99.194	K03210	145.2
Grey rows correspond to bacterial proteins found to be overabundant in all CDIC samples compared to all CTRL.
Green rows correspond to human proteins found to be overabundant in all CDIC samples compared to all CTRL.
Orange rows correspond to bacterial proteins found to be underrepresented in all CDIC samples compared to all CTRL.
Blue rows correspond to human proteins found to be underrepresented in all CDIC samples compared to all CTRL.
Consecucutive rows grouped within the same nuance correspond to proteins that are umbeded within the same protein subgroup (we cannot distinguish them based on the observed peptides).

## Sheet: all_CDC_dif_all_CTRL
Table S2. List of proteins over- or underrepresented in all CDC samples compared to all controls.
Description	Group	SubGroup	Protein	Total	Specific	Specific.Unique	SubGroup.count	seqid	taxid	organism	species	genus	family	order	class	phylum	superkingdom	X.aligment	X.identity	ko	bitscore
sp|P05164-2|PERM_HUMAN Isoform H14 of Myeloperoxidase OS=Homo sapiens OX=9606 GN=MPO	a2	a2.a1	a2.a1.a1	8807	8214	232	*2	NA	NA	NA	NA							NA	NA	NA	NA
sp|P05164|PERM_HUMAN Myeloperoxidase OS=Homo sapiens OX=9606 GN=MPO PE=1 SV=1	a2	a2.a1	a2.a1.a2	8807	8214	232	*2	NA	NA	NA	NA							NA	NA	NA	NA
sp|P08246|ELNE_HUMAN Neutrophil elastase OS=Homo sapiens OX=9606 GN=ELANE PE=1 SV=1	b20	b20.a1	b20.a1.a1	5460	5460	121	*1	NA	NA	NA	NA							NA	NA	NA	NA
O2.UC11-1_GL0032577	b21	b21.a9	b21.a9.a1	2713	45	5	*1	gb|LSUL01000038.1|	-29944	Bifidobacterium bifidum 141.5	Bifidobacterium bifidum	Bifidobacterium	Bifidobacteriaceae	Bifidobacteriales	Actinobacteria	Actinobacteria	Bacteria	100	99.472	K10112	740.0
sp|P08311|CATG_HUMAN Cathepsin G OS=Homo sapiens OX=9606 GN=CTSG PE=1 SV=2	b28	b28.a1	b28.a1.a1	4271	4252	112	*1	NA	NA	NA	NA							NA	NA	NA	NA
sp|P06702|S10A9_HUMAN Protein S100-A9 OS=Homo sapiens OX=9606 GN=S100A9 PE=1 SV=1	b34	b34.a1	b34.a1.a1	6203	1243	27	*1	NA	NA	NA	NA							NA	NA	NA	NA
O2.UC11-2_GL0021069	b43	b43.a1	b43.a1.a1	1019	829	82	*1	gb|LSUL01000013.1|	-29944	Bifidobacterium bifidum 141.5	Bifidobacterium bifidum	Bifidobacterium	Bifidobacteriaceae	Bifidobacteriales	Actinobacteria	Actinobacteria	Bacteria	100	99.965	K17624	3587.7
sp|P20160|CAP7_HUMAN Azurocidin OS=Homo sapiens OX=9606 GN=AZU1 PE=1 SV=3	b45	b45.a1	b45.a1.a1	2657	2073	56	*1	NA	NA	NA	NA							NA	NA	NA	NA
O2.UC11-2_GL0085844	b53	b53.a1	b53.a1.a1	423	413	94	*1	gb|ABQP01000021.1|	398513	Bifidobacterium bifidum NCIMB 41171	Bifidobacterium bifidum	Bifidobacterium	Bifidobacteriaceae	Bifidobacteriales	Actinobacteria	Actinobacteria	Bacteria	100	99.864	K01197, K12373	3615.5, 751.1
MH0203_GL0153455	b81	b81.a1	b81.a1.a1	1053	1043	68	*1	gb|QDIM01000100.1|	-80637	Bifidobacterium bifidum DS26_23	Bifidobacterium bifidum	Bifidobacterium	Bifidobacteriaceae	Bifidobacteriales	Actinobacteria	Actinobacteria	Bacteria	100	99.618	K02027	844.7
V1.CD40-0_GL0053388	b81	b81.a4	b81.a4.a1	239	104	6	*1	gb|JGZO01000007.1|	-8830	Bifidobacterium scardovii LMG 21589	Bifidobacterium scardovii	Bifidobacterium	Bifidobacteriaceae	Bifidobacteriales	Actinobacteria	Actinobacteria	Bacteria	100	99.774	K02027	868.6
sp|P24158|PRTN3_HUMAN Myeloblastin OS=Homo sapiens OX=9606 GN=PRTN3 PE=1 SV=3	b84	b84.a1	b84.a1.a1	2583	2583	76	*1	NA	NA	NA	NA							NA	NA	NA	NA
O2.UC8-0_GL0116801	c103	c103.a1	c103.a1.a1	455	173	38	*1	gb|ABQP01000005.1|	398513	Bifidobacterium bifidum NCIMB 41171	Bifidobacterium bifidum	Bifidobacterium	Bifidobacteriaceae	Bifidobacteriales	Actinobacteria	Actinobacteria	Bacteria	100	98.941	K15921, K12547	70.5, 83.2
702459.BBPR_0460	c103	c103.a2	c103.a2.a1	325	43	8	*1	gi|310865778|gb|CP001840.1|	702459	Bifidobacterium bifidum PRL2010	Bifidobacterium bifidum	Bifidobacterium	Bifidobacteriaceae	Bifidobacteriales	Actinobacteria	Actinobacteria	Bacteria	100	100.000	K15921, K01190, K12547	73.9, 60.1, 84.0
V1.UC55-4_GL0007356	c103	c103.a3	c103.a3.a1	88	35	3	*1	gb|JSDZ01000011.1|	-12990	Bifidobacterium bifidum LMG 11583	Bifidobacterium bifidum	Bifidobacterium	Bifidobacteriaceae	Bifidobacteriales	Actinobacteria	Actinobacteria	Bacteria	100	98.299	NA	NA
sp|P05109|S10A8_HUMAN Protein S100-A8 OS=Homo sapiens OX=9606 GN=S100A8 PE=1 SV=1	c144	c144.a1	c144.a1.a1	1853	1834	59	*1	NA	NA	NA	NA							NA	NA	NA	NA
sp|P31997|CEAM8_HUMAN Carcinoembryonic antigen-related cell adhesion molecule 8 OS=Homo sapiens OX=9606 GN=CEACAM8 PE=1 SV=2	c222	c222.a7	c222.a7.a1	316	137	7	*2	NA	NA	NA	NA							NA	NA	NA	NA
tr|Q0Z7S6|Q0Z7S6_HUMAN Carcinoembryonic antigen-related cell adhesion molecule 8 OS=Homo sapiens OX=9606 GN=CEACAM8 PE=2 SV=1	c222	c222.a7	c222.a7.a2	316	137	7	*2	NA	NA	NA	NA							NA	NA	NA	NA
883062.BBIF_1317	c225	c225.a1	c225.a1.a1	271	255	50	*1	gi|309250456|gb|CP002220.1|	883062	Bifidobacterium bifidum S17	Bifidobacterium bifidum	Bifidobacterium	Bifidobacteriaceae	Bifidobacteriales	Actinobacteria	Actinobacteria	Bacteria	100	100.000	K01206	2865.1
MH0341_GL0012946	c336	c336.a1	c336.a1.a1	344	344	38	*1	gb|LSUI01000027.1|	-29947	Bifidobacterium bifidum 170.6	Bifidobacterium bifidum	Bifidobacterium	Bifidobacteriaceae	Bifidobacteriales	Actinobacteria	Actinobacteria	Bacteria	100	99.607	K02035	1134.8
O2.UC11-2_GL0103144	c391	c391.a6	c391.a6.a1	175	104	17	*1	gb|AWSW01000009.1|	500634	Bifidobacterium bifidum ATCC 29521 = JCM 1255 = DSM 20456	Bifidobacterium bifidum	Bifidobacterium	Bifidobacteriaceae	Bifidobacteriales	Actinobacteria	Actinobacteria	Bacteria	100	99.770	NA	NA
V1.FI32_GL0138245	c396	c396.a1	c396.a1.a1	190	190	38	*1	gb|QDIX01000055.1|	-80627	Bifidobacterium bifidum DS32_23	Bifidobacterium bifidum	Bifidobacterium	Bifidobacteriaceae	Bifidobacteriales	Actinobacteria	Actinobacteria	Bacteria	100	99.382	K12373	2112.4
tr|W0UUR6|W0UUR6_HUMAN Ribonuclease A F1 OS=Homo sapiens OX=9606 GN=RAF1 PE=3 SV=1	c412	c412.a1	c412.a1.a1	800	788	34	*1	NA	NA	NA	NA							NA	NA	NA	NA
sp|P80511|S10AC_HUMAN Protein S100-A12 OS=Homo sapiens OX=9606 GN=S100A12 PE=1 SV=2	c558	c558.a1	c558.a1.a1	615	615	29	*1	NA	NA	NA	NA							NA	NA	NA	NA
sp|Q9HD89|RETN_HUMAN Resistin OS=Homo sapiens OX=9606 GN=RETN PE=1 SV=1	c588	c588.a1	c588.a1.a1	1422	919	14	*1	NA	NA	NA	NA							NA	NA	NA	NA
398513.BBNG_00155	c627	c627.a1	c627.a1.a1	313	210	21	*1	gb|ABQP01000004.1|	398513	Bifidobacterium bifidum NCIMB 41171	Bifidobacterium bifidum	Bifidobacterium	Bifidobacteriaceae	Bifidobacteriales	Actinobacteria	Actinobacteria	Bacteria	100	100.000	K02804	785.0
sp|O75594|PGRP1_HUMAN Peptidoglycan recognition protein 1 OS=Homo sapiens OX=9606 GN=PGLYRP1 PE=1 SV=1	d1071	d1071.a1	d1071.a1.a1	311	311	19	*1	NA	NA	NA	NA							NA	NA	NA	NA
sp|P12838|DEF4_HUMAN Neutrophil defensin 4 OS=Homo sapiens OX=9606 GN=DEFA4 PE=1 SV=2	d2532	d2532.a1	d2532.a1.a1	640	640	10	*1	NA	NA	NA	NA							NA	NA	NA	NA
T2D-51A_GL0123883	d2539	d2539.a1	d2539.a1.a1	123	123	10	*1	gb|QDIM01000004.1|	-80637	Bifidobacterium bifidum DS26_23	Bifidobacterium bifidum	Bifidobacterium	Bifidobacteriaceae	Bifidobacteriales	Actinobacteria	Actinobacteria	Bacteria	100	100.000	K02810, K02804, K02802, K02757, K02777, K02819,	131.7, 151.8, 137.5, 136.0, 222.2, 139.8, 308.5
MH0203_GL0239526	d5752	d5752.a1	d5752.a1.a1	39	20	3	*1	gb|NBYL01000003.1|	-41947	Bifidobacterium bifidum ICIS-310	Bifidobacterium bifidum	Bifidobacterium	Bifidobacteriaceae	Bifidobacteriales	Actinobacteria	Actinobacteria	Bacteria	100	100.000	K02026	596.7
764143897-stool1_revised_scaffold2101_4_gene81559	d8645	d8645.a1	d8645.a1.a1	72	72	2	*1	gb|LTZM01000046.1|	1574265	Akkermansia sp. KLE1798	Akkermansia sp. KLE1798	Akkermansia	Akkermansiaceae	Verrucomicrobiales	Verrucomicrobiae	Verrucomicrobia	Bacteria	100	100.000	K21929	79.7
MH0127_GL0011324	a1	a1.b44	a1.b44.a1	2509	154	12	*1	gb|ABVR01000039.1|	470146	Coprococcus comes ATCC 27758	Coprococcus comes	Coprococcus	Lachnospiraceae	Clostridiales	Clostridia	Firmicutes	Bacteria	100	100.000	K03737	2083.9
T2D-29A_GL0106551	b21	b21.c117	b21.c117.a1	911	221	13	*1	gb|AMEY01000089.1|	649757	Anaerostipes hadrus DSM 3319	Anaerostipes hadrus	Anaerostipes	Lachnospiraceae	Clostridiales	Clostridia	Firmicutes	Bacteria	100	100.000	K00248	669.5
MH0188_GL0017894	c137	c137.b39	c137.b39.a1	483	45	6	*1	gb|CZAX01000007.1|	-25913	Coprococcus comes 2789STDY5834913	Coprococcus comes	Coprococcus	Lachnospiraceae	Clostridiales	Clostridia	Firmicutes	Bacteria	100	100.000	K02112	826.2
Grey rows correspond to bacterial proteins found to be overabundant in all CDC samples compared to all CTRL.
Green rows correspond to human proteins found to be overabundant in all CDC samples compared to all CTRL.
Orange rows correspond to bacterial proteins found to be underrepresented in all CDC samples compared to all CTRL.
Consecucutive rows grouped within the same nuance correspond to proteins that are umbeded within the same protein subgroup (we cannot distinguish them based on the observed peptides).

## Sheet: all_UC_dif_all_CTRL
Table S2. List of proteins over- or underrepresented in all UC samples compared to all controls.
Description	Group	SubGroup	Protein	Total	Specific	Specific.Unique	SubGroup.count	seqid	taxid	organism	species	genus	family	order	class	phylum	superkingdom	X.aligment	X.identity	ko	bitscore
sp|P05164-2|PERM_HUMAN Isoform H14 of Myeloperoxidase OS=Homo sapiens OX=9606 GN=MPO	a2	a2.a1	a2.a1.a1	8807	8214	232	*2	NA	NA	NA	NA	NA	NA	NA	NA	NA	NA	NA	NA	NA	NA
sp|P05164|PERM_HUMAN Myeloperoxidase OS=Homo sapiens OX=9606 GN=MPO PE=1 SV=1	a2	a2.a1	a2.a1.a2	8807	8214	232	*2	NA	NA	NA	NA	NA	NA	NA	NA	NA	NA	NA	NA	NA	NA
sp|P08246|ELNE_HUMAN Neutrophil elastase OS=Homo sapiens OX=9606 GN=ELANE PE=1 SV=1	b20	b20.a1	b20.a1.a1	5460	5460	121	*1	NA	NA	NA	NA	NA	NA	NA	NA	NA	NA	NA	NA	NA	NA
sp|P08311|CATG_HUMAN Cathepsin G OS=Homo sapiens OX=9606 GN=CTSG PE=1 SV=2	b28	b28.a1	b28.a1.a1	4271	4252	112	*1	NA	NA	NA	NA	NA	NA	NA	NA	NA	NA	NA	NA	NA	NA
sp|P11215-2|ITAM_HUMAN Isoform 2 of Integrin alpha-M OS=Homo sapiens OX=9606 GN=ITGAM	b30	b30.a1	b30.a1.a1	1430	1356	113	*2	NA	NA	NA	NA	NA	NA	NA	NA	NA	NA	NA	NA	NA	NA
sp|P11215|ITAM_HUMAN Integrin alpha-M OS=Homo sapiens OX=9606 GN=ITGAM PE=1 SV=2	b30	b30.a1	b30.a1.a2	1430	1356	113	*2	NA	NA	NA	NA	NA	NA	NA	NA	NA	NA	NA	NA	NA	NA
sp|P06702|S10A9_HUMAN Protein S100-A9 OS=Homo sapiens OX=9606 GN=S100A9 PE=1 SV=1	b34	b34.a1	b34.a1.a1	6203	1243	27	*1	NA	NA	NA	NA	NA	NA	NA	NA	NA	NA	NA	NA	NA	NA
sp|P20160|CAP7_HUMAN Azurocidin OS=Homo sapiens OX=9606 GN=AZU1 PE=1 SV=3	b45	b45.a1	b45.a1.a1	2657	2073	56	*1	NA	NA	NA	NA	NA	NA	NA	NA	NA	NA	NA	NA	NA	NA
tr|D3DSM0|D3DSM0_HUMAN Integrin beta OS=Homo sapiens OX=9606 GN=ITGB2 PE=1 SV=1	b50	b50.a1	b50.a1.a1	1418	811	51	*1	NA	NA	NA	NA	NA	NA	NA	NA	NA	NA	NA	NA	NA	NA
sp|P27105|STOM_HUMAN Erythrocyte band 7 integral membrane protein OS=Homo sapiens OX=9606 GN=STOM PE=1 SV=3	b64	b64.a1	b64.a1.a1	1578	1578	75	*2	NA	NA	NA	NA	NA	NA	NA	NA	NA	NA	NA	NA	NA	NA
tr|A0A024R882|A0A024R882_HUMAN Stomatin, isoform CRA_a OS=Homo sapiens OX=9606 GN=STOM PE=4 SV=1	b64	b64.a1	b64.a1.a2	1578	1578	75	*2	NA	NA	NA	NA	NA	NA	NA	NA	NA	NA	NA	NA	NA	NA
sp|P24158|PRTN3_HUMAN Myeloblastin OS=Homo sapiens OX=9606 GN=PRTN3 PE=1 SV=3	b84	b84.a1	b84.a1.a1	2583	2583	76	*1	NA	NA	NA	NA	NA	NA	NA	NA	NA	NA	NA	NA	NA	NA
sp|P27797|CALR_HUMAN Calreticulin OS=Homo sapiens OX=9606 GN=CALR PE=1 SV=1	c157	c157.a1	c157.a1.a1	719	719	56	*3	NA	NA	NA	NA	NA	NA	NA	NA	NA	NA	NA	NA	NA	NA
tr|Q53G71|Q53G71_HUMAN Calreticulin variant (Fragment) OS=Homo sapiens OX=9606 PE=2 SV=1	c157	c157.a1	c157.a1.a2	719	719	56	*3	NA	NA	NA	NA	NA	NA	NA	NA	NA	NA	NA	NA	NA	NA
tr|V9HW88|V9HW88_HUMAN Calreticulin, isoform CRA_b OS=Homo sapiens OX=9606 GN=HEL-S-99n PE=2 SV=1	c157	c157.a1	c157.a1.a3	719	719	56	*3	NA	NA	NA	NA	NA	NA	NA	NA	NA	NA	NA	NA	NA	NA
sp|Q9HDC9|APMAP_HUMAN Adipocyte plasma membrane-associated protein OS=Homo sapiens OX=9606 GN=APMAP PE=1 SV=2	c189	c189.a1	c189.a1.a1	758	758	54	*1	NA	NA	NA	NA	NA	NA	NA	NA	NA	NA	NA	NA	NA	NA
sp|P31997|CEAM8_HUMAN Carcinoembryonic antigen-related cell adhesion molecule 8 OS=Homo sapiens OX=9606 GN=CEACAM8 PE=1 SV=2	c222	c222.a7	c222.a7.a1	316	137	7	*2	NA	NA	NA	NA	NA	NA	NA	NA	NA	NA	NA	NA	NA	NA
tr|Q0Z7S6|Q0Z7S6_HUMAN Carcinoembryonic antigen-related cell adhesion molecule 8 OS=Homo sapiens OX=9606 GN=CEACAM8 PE=2 SV=1	c222	c222.a7	c222.a7.a2	316	137	7	*2	NA	NA	NA	NA	NA	NA	NA	NA	NA	NA	NA	NA	NA	NA
sp|Q14697|GANAB_HUMAN Neutral alpha-glucosidase AB OS=Homo sapiens OX=9606 GN=GANAB PE=1 SV=3	c238	c238.a1	c238.a1.a1	282	282	50	*3	NA	NA	NA	NA	NA	NA	NA	NA	NA	NA	NA	NA	NA	NA
tr|B4DJ30|B4DJ30_HUMAN cDNA FLJ61290, highly similar to Neutral alpha-glucosidase AB OS=Homo sapiens OX=9606 PE=2 SV=1	c238	c238.a1	c238.a1.a2	282	282	50	*3	NA	NA	NA	NA	NA	NA	NA	NA	NA	NA	NA	NA	NA	NA
tr|V9HWJ0|V9HWJ0_HUMAN Epididymis secretory sperm binding protein Li 164nA OS=Homo sapiens OX=9606 GN=HEL-S-164nA PE=2 SV=1	c238	c238.a1	c238.a1.a3	282	282	50	*3	NA	NA	NA	NA	NA	NA	NA	NA	NA	NA	NA	NA	NA	NA
sp|P58876|H2B1D_HUMAN Histone H2B type 1-D OS=Homo sapiens OX=9606 GN=HIST1H2BD PE=1 SV=2	c330	c330.a1	c330.a1.a1	977	73	6	*12	NA	NA	NA	NA	NA	NA	NA	NA	NA	NA	NA	NA	NA	NA
sp|P62807|H2B1C_HUMAN Histone H2B type 1-C/E/F/G/I OS=Homo sapiens OX=9606 GN=HIST1H2BC PE=1 SV=4	c330	c330.a1	c330.a1.a2	977	73	6	*12	NA	NA	NA	NA	NA	NA	NA	NA	NA	NA	NA	NA	NA	NA
sp|Q5QNW6-2|H2B2F_HUMAN Isoform 2 of Histone H2B type 2-F OS=Homo sapiens OX=9606 GN=HIST2H2BF	c330	c330.a1	c330.a1.a3	977	73	6	*12	NA	NA	NA	NA	NA	NA	NA	NA	NA	NA	NA	NA	NA	NA
sp|Q5QNW6|H2B2F_HUMAN Histone H2B type 2-F OS=Homo sapiens OX=9606 GN=HIST2H2BF PE=1 SV=3	c330	c330.a1	c330.a1.a4	977	73	6	*12	NA	NA	NA	NA	NA	NA	NA	NA	NA	NA	NA	NA	NA	NA
sp|Q93079|H2B1H_HUMAN Histone H2B type 1-H OS=Homo sapiens OX=9606 GN=HIST1H2BH PE=1 SV=3	c330	c330.a1	c330.a1.a5	977	73	6	*12	NA	NA	NA	NA	NA	NA	NA	NA	NA	NA	NA	NA	NA	NA
sp|Q99877|H2B1N_HUMAN Histone H2B type 1-N OS=Homo sapiens OX=9606 GN=HIST1H2BN PE=1 SV=3	c330	c330.a1	c330.a1.a6	977	73	6	*12	NA	NA	NA	NA	NA	NA	NA	NA	NA	NA	NA	NA	NA	NA
sp|Q99879|H2B1M_HUMAN Histone H2B type 1-M OS=Homo sapiens OX=9606 GN=HIST1H2BM PE=1 SV=3	c330	c330.a1	c330.a1.a7	977	73	6	*12	NA	NA	NA	NA	NA	NA	NA	NA	NA	NA	NA	NA	NA	NA
tr|A0A024QZZ7|A0A024QZZ7_HUMAN Histone H2B OS=Homo sapiens OX=9606 GN=HIST1H2BD PE=3 SV=1	c330	c330.a1	c330.a1.a8	977	73	6	*12	NA	NA	NA	NA	NA	NA	NA	NA	NA	NA	NA	NA	NA	NA
tr|A0A024RCJ9|A0A024RCJ9_HUMAN Histone H2B OS=Homo sapiens OX=9606 GN=HIST1H2BN PE=3 SV=1	c330	c330.a1	c330.a1.a9	977	73	6	*12	NA	NA	NA	NA	NA	NA	NA	NA	NA	NA	NA	NA	NA	NA
tr|B2R4S9|B2R4S9_HUMAN Histone H2B OS=Homo sapiens OX=9606 GN=HIST1H2BF PE=2 SV=1	c330	c330.a1	c330.a1.b10	977	73	6	*12	NA	NA	NA	NA	NA	NA	NA	NA	NA	NA	NA	NA	NA	NA
tr|I6L9F7|I6L9F7_HUMAN Histone H2B (Fragment) OS=Homo sapiens OX=9606 GN=HIST1H2BM PE=2 SV=1	c330	c330.a1	c330.a1.b11	977	73	6	*12	NA	NA	NA	NA	NA	NA	NA	NA	NA	NA	NA	NA	NA	NA
tr|U3KQK0|U3KQK0_HUMAN Histone H2B OS=Homo sapiens OX=9606 GN=HIST1H2BN PE=1 SV=1	c330	c330.a1	c330.a1.b12	977	73	6	*12	NA	NA	NA	NA	NA	NA	NA	NA	NA	NA	NA	NA	NA	NA
tr|W0UUR6|W0UUR6_HUMAN Ribonuclease A F1 OS=Homo sapiens OX=9606 GN=RAF1 PE=3 SV=1	c412	c412.a1	c412.a1.a1	800	788	34	*1	NA	NA	NA	NA	NA	NA	NA	NA	NA	NA	NA	NA	NA	NA
sp|P80511|S10AC_HUMAN Protein S100-A12 OS=Homo sapiens OX=9606 GN=S100A12 PE=1 SV=2	c558	c558.a1	c558.a1.a1	615	615	29	*1	NA	NA	NA	NA	NA	NA	NA	NA	NA	NA	NA	NA	NA	NA
sp|P49913|CAMP_HUMAN Cathelicidin antimicrobial peptide OS=Homo sapiens OX=9606 GN=CAMP PE=1 SV=1	c816	c816.a1	c816.a1.a1	249	243	20	*2	NA	NA	NA	NA	NA	NA	NA	NA	NA	NA	NA	NA	NA	NA
tr|J3KNB4|J3KNB4_HUMAN Cathelicidin antimicrobial peptide OS=Homo sapiens OX=9606 GN=CAMP PE=1 SV=1	c816	c816.a1	c816.a1.a2	249	243	20	*2	NA	NA	NA	NA	NA	NA	NA	NA	NA	NA	NA	NA	NA	NA
sp|P30536|TSPO_HUMAN Translocator protein OS=Homo sapiens OX=9606 GN=TSPO PE=1 SV=3	d1001	d1001.a1	d1001.a1.a1	179	179	20	*1	NA	NA	NA	NA	NA	NA	NA	NA	NA	NA	NA	NA	NA	NA
sp|O75594|PGRP1_HUMAN Peptidoglycan recognition protein 1 OS=Homo sapiens OX=9606 GN=PGLYRP1 PE=1 SV=1	d1071	d1071.a1	d1071.a1.a1	311	311	19	*1	NA	NA	NA	NA	NA	NA	NA	NA	NA	NA	NA	NA	NA	NA
sp|P12838|DEF4_HUMAN Neutrophil defensin 4 OS=Homo sapiens OX=9606 GN=DEFA4 PE=1 SV=2	d2532	d2532.a1	d2532.a1.a1	640	640	10	*1	NA	NA	NA	NA	NA	NA	NA	NA	NA	NA	NA	NA	NA	NA
MH0188_GL0017894	c137	c137.b39	c137.b39.a1	483	45	6	*1	gb|CZAX01000007.1|	-25913	Coprococcus comes 2789STDY5834913	Coprococcus comes	Coprococcus	Lachnospiraceae	Clostridiales	Clostridia	Firmicutes	Bacteria	100	100.000	K02112	826.2
N056A_GL0011821	c232	c232.a1	c232.a1.a1	551	277	25	*1	gb|CZAL01000003.1|	-25939	Fusicatenibacter saccharivorans 2789STDY5834885	Fusicatenibacter saccharivorans	Fusicatenibacter	Lachnospiraceae	Clostridiales	Clostridia	Firmicutes	Bacteria	99	96.419	K17318	245.4
MH0012_GL0069804	c423	c423.a1	c423.a1.a1	220	135	20	*1	gb|CYYY01000007.1|	-25881	Dorea longicatena 2789STDY5608866	Dorea longicatena	Dorea	Lachnospiraceae	Clostridiales	Clostridia	Firmicutes	Bacteria	100	100.000	K10441, K17215	677.2, 349.4
Grey rows correspond to bacterial proteins found to be overabundant in all UC samples compared to all CTRL.
Green rows correspond to human proteins found to be overabundant in all UC samples compared to all CTRL.
Orange rows correspond to bacterial proteins found to be underrepresented in all UC samples compared to all CTRL.
Consecucutive rows grouped within the same nuance correspond to proteins that are umbeded within the same protein subgroup (we cannot distinguish them based on the observed peptides).
