# Supplementary material for: Modern Metaproteomics: A Unique Tool to Characterize the Active Microbiome in Health and Diseases, and Pave the Road towards New Biomarkers—Example of Crohn’s Disease and Ulcerative Colitis Flare-Ups
Source: Cells. 2022 Apr 14;11(8):1340. doi: 10.3390/cells11081340 (PMC9028112; doi:10.3390/cells11081340)
Supplement: Supplementary file 1 [file cells-11-01340-s001.zip › Table_S5_protein_list_CDIC_dif_CDC_UC.xlsx]

## Sheet: protein_list_CDIC_dif_CDC_UC_99
Table S5. List of proteins over- or underrepresented in all CDIC samples compared to all CDC, UC, and control samples.
Description	Group	SubGroup	Protein	Total	Specific	Specific.Unique	SubGroup.count	seqid	taxid	organism	species	genus	family	order	class	phylum	superkingdom	X.aligment	X.identity	ko	bitscore	CDIC compared to CDC and UC	CDCIC compared to all others
T2D-61A_GL0003405	a1	a1.b65	a1.b65.a1	2203	7	5	*1	gb|BAIK02000186.1|	1232460	Clostridiales bacterium VE202-28	Clostridiales bacterium VE202-28	unclassified Clostridiales	unclassified Clostridiales	Clostridiales	Clostridia	Firmicutes	Bacteria	100	96.438	K03737	2332.0	>
585054.EFER_0954	a1	a1.c274	a1.c274.a1	446	231	24	*2	gb|AEVY01000011.1|	981367	Escherichia fergusonii ECD227	Escherichia fergusonii	Escherichia	Enterobacteriaceae	Enterobacterales	Gammaproteobacteria	Proteobacteria	Bacteria	100	100.000	K04047	327.0	>	>
O2.UC23-0_GL0009332	a1	a1.c274	a1.c274.a2	446	231	24	*2	gi|1418448928|gb|CP030337.1|	-67380	Escherichia coli AR_451	Escherichia coli	Escherichia	Enterobacteriaceae	Enterobacterales	Gammaproteobacteria	Proteobacteria	Bacteria	100	100.000	K04047	389.8
MH0012_GL0232564	a5	a5.c468	a5.c468.a1	288	109	11	*1	gb|NFIK01000015.1|	-43496	Bacteroides dorei An41	Bacteroides dorei	Bacteroides	Bacteroidaceae	Bacteroidales	Bacteroidia	Bacteroidetes	Bacteria	100	99.901	K21573	530.4	>
V1.CD53-0_GL0038153	a5	a5.d1054	a5.d1054.a1	16	13	6	*1	gb|UAQF01000002.1|	-91977	Bacteroides ovatus NCTC11153	Bacteroides ovatus	Bacteroides	Bacteroidaceae	Bacteroidales	Bacteroidia	Bacteroidetes	Bacteria	100	99.804	K21573	496.5	>
sp|P16233|LIPP_HUMAN Pancreatic triacylglycerol lipase OS=Homo sapiens OX=9606 GN=PNLIP PE=1 SV=1	a9	a9.a1	a9.a1.a1	2409	2405	176	*1	NA	NA	NA	NA	NA	NA	NA	NA	NA	NA	NA	NA	<NA>	<NA>	>
MH0014_GL0034995	b12	b12.c109	b12.c109.a1	781	245	37	*1	gb|UILO01000003.1|	-95755	Escherichia coli 494A	Escherichia coli	Escherichia	Enterobacteriaceae	Enterobacterales	Gammaproteobacteria	Proteobacteria	Bacteria	100	100.000	K00656	1533.5	>	>
1028307.EAE_04255	b14	b14.c410	b14.c410.a1	15	4	2	*4	gb|PXKX01000039.1|	-89318	Klebsiella aerogenes CRE27	Klebsiella aerogenes	Klebsiella	Enterobacteriaceae	Enterobacterales	Gammaproteobacteria	Proteobacteria	Bacteria	100	100.000	K00962	1357.4	>	>
DOM005_GL0030876	b14	b14.c410	b14.c410.a2	15	4	2	*4	gb|UGIN01000001.1|	-92113	Enterobacter cloacae NCTC11579	Enterobacter cloacae	Enterobacter	Enterobacteriaceae	Enterobacterales	Gammaproteobacteria	Proteobacteria	Bacteria	100	100.000	K00962	1358.2
MH0008_GL0029529	b14	b14.c410	b14.c410.a3	15	4	2	*4	gb|QUWQ01000009.1|	-89397	Klebsiella pneumoniae 828	Klebsiella pneumoniae	Klebsiella	Enterobacteriaceae	Enterobacterales	Gammaproteobacteria	Proteobacteria	Bacteria	100	100.000	K00962	1356.3
T2D-108A_GL0118712	b14	b14.c410	b14.c410.a4	15	4	2	*4	gb|JSWY01000001.1|	-12518	Enterobacter cloacae B2	Enterobacter cloacae	Enterobacter	Enterobacteriaceae	Enterobacterales	Gammaproteobacteria	Proteobacteria	Bacteria	100	100.000	K00962	1357.0
V1.CD4-0-PT_GL0040217	b16	b16.a2	b16.a2.a1	773	41	9	*1	gb|AUJR01000003.1|	1280695	[Clostridium] clostridioforme AGR2157	[Clostridium] clostridioforme	Lachnoclostridium	Lachnospiraceae	Clostridiales	Clostridia	Firmicutes	Bacteria	100	97.238	K01227	1026.2	>	>
N087A_GL0112528	b16	b16.b11	b16.b11.a1	284	25	5	*1	gb|CAYE010000201.1|	1262832	Clostridium sp. CAG:7	Clostridium sp. CAG:7	Clostridium	Clostridiaceae	Clostridiales	Clostridia	Firmicutes	Bacteria	47	83.684	K01227	628.6	>
T2D-120A_GL0037152	b16	b16.b14	b16.b14.a1	339	58	13	*1	gb|AGYN01000029.1|	999407	[Clostridium] clostridioforme 90A7	[Clostridium] clostridioforme	Lachnoclostridium	Lachnospiraceae	Clostridiales	Clostridia	Firmicutes	Bacteria	95	99.945	K01227	721.8	>
550694.ERIG_01140	b21	b21.d1372	b21.d1372.a1	29	7	2	*14	gb|PUBX01000023.1|	-77165	Escherichia fergusonii YH17132	Escherichia fergusonii	Escherichia	Enterobacteriaceae	Enterobacterales	Gammaproteobacteria	Proteobacteria	Bacteria	100	100.000	K01710	721.1	>	>
656420.ERJG_00481	b21	b21.d1372	b21.d1372.a2	29	7	2	*14	gb|AEXD01000014.1|	754082	Escherichia coli STEC_7v	Escherichia coli	Escherichia	Enterobacteriaceae	Enterobacterales	Gammaproteobacteria	Proteobacteria	Bacteria	100	100.000	K01710	730.7
696406.UMNK88_2586	b21	b21.d1372	b21.d1372.a3	29	7	2	*14	gb|UART01000010.1|	-92172	Escherichia coli NCTC10650	Escherichia coli	Escherichia	Enterobacteriaceae	Enterobacterales	Gammaproteobacteria	Proteobacteria	Bacteria	100	100.000	K01710	742.3
MH0014_GL0016479	b21	b21.d1372	b21.d1372.a4	29	7	2	*14	gb|UDAA01000007.1|	-94334	Escherichia coli VREC0401	Escherichia coli	Escherichia	Enterobacteriaceae	Enterobacterales	Gammaproteobacteria	Proteobacteria	Bacteria	100	100.000	K01710	739.6
MH0025_GL0001002	b21	b21.d1372	b21.d1372.a5	29	7	2	*14	gb|UCVL01000017.1|	-94206	Escherichia coli VREC0214	Escherichia coli	Escherichia	Enterobacteriaceae	Enterobacterales	Gammaproteobacteria	Proteobacteria	Bacteria	100	100.000	K01710	736.9
MH0093_GL0074236	b21	b21.d1372	b21.d1372.a6	29	7	2	*14	gb|JSIQ01000283.1|	-9478	Escherichia coli upec-28	Escherichia coli	Escherichia	Enterobacteriaceae	Enterobacterales	Gammaproteobacteria	Proteobacteria	Bacteria	100	100.000	K01710	726.9
MH0095_GL0030291	b21	b21.d1372	b21.d1372.a7	29	7	2	*14	gb|NMDK01000026.1|	-51803	Escherichia coli MOD1-EC6071	Escherichia coli	Escherichia	Enterobacteriaceae	Enterobacterales	Gammaproteobacteria	Proteobacteria	Bacteria	100	100.000	K01710	734.2
MH0330_GL0125266	b21	b21.d1372	b21.d1372.a8	29	7	2	*14	gi|1393910558|gb|CP029576.1|	-67195	Escherichia coli DA33135	Escherichia coli	Escherichia	Enterobacteriaceae	Enterobacterales	Gammaproteobacteria	Proteobacteria	Bacteria	100	100.000	K01710	743.0
MH0336_GL0123441	b21	b21.d1372	b21.d1372.a9	29	7	2	*14	gb|NJIO01000028.1|	-46950	Escherichia coli E27	Escherichia coli	Escherichia	Enterobacteriaceae	Enterobacterales	Gammaproteobacteria	Proteobacteria	Bacteria	100	99.816	K01710	724.2
MH0397_GL0178164	b21	b21.d1372	b21.d1372.b10	29	7	2	*14	gi|1435911102|gb|CP031215.1|	-67487	Escherichia coli Es_ST80_L1_NDM_10_2017	Escherichia coli	Escherichia	Enterobacteriaceae	Enterobacterales	Gammaproteobacteria	Proteobacteria	Bacteria	100	100.000	K01710	733.4
MH0415_GL0170096	b21	b21.d1372	b21.d1372.b11	29	7	2	*14	gb|LRWW01000006.1|	-29382	Escherichia coli B116	Escherichia coli	Escherichia	Enterobacteriaceae	Enterobacterales	Gammaproteobacteria	Proteobacteria	Bacteria	100	97.145	K01710	728.0
SZEY-81A_GL0094473	b21	b21.d1372	b21.d1372.b12	29	7	2	*14	gb|LVQI01000065.1|	-30975	Escherichia coli sheep39	Escherichia coli	Escherichia	Enterobacteriaceae	Enterobacterales	Gammaproteobacteria	Proteobacteria	Bacteria	100	100.000	K01710	727.6
V1.UC14-1_GL0037666	b21	b21.d1372	b21.d1372.b13	29	7	2	*14	gb|UDGZ01000022.1|	-94522	Escherichia coli VREC0629	Escherichia coli	Escherichia	Enterobacteriaceae	Enterobacterales	Gammaproteobacteria	Proteobacteria	Bacteria	100	100.000	K01710	572.8
V1.UC22-1_GL0141231	b21	b21.d1372	b21.d1372.b14	29	7	2	*14	gb|UFZJ01000001.1|	-92192	Escherichia coli NCTC7152	Escherichia coli	Escherichia	Enterobacteriaceae	Enterobacterales	Gammaproteobacteria	Proteobacteria	Bacteria	100	100.000	K01710	737.3
199310.c3027	b22	b22.c125	b22.c125.a1	116	24	7	*1	gi|1440139258|gb|CP031157.1|	-67518	Escherichia coli SYNB1618	Escherichia coli	Escherichia	Enterobacteriaceae	Enterobacterales	Gammaproteobacteria	Proteobacteria	Bacteria	100	100.000	K00088	968.0	>	>
469598.ESAG_00262	b22	b22.c249	b22.c249.a1	21	11	4	*1	gi|1371053911|gb|CP026853.1|	-66937	Escherichia coli MS7163	Escherichia coli	Escherichia	Enterobacteriaceae	Enterobacterales	Gammaproteobacteria	Proteobacteria	Bacteria	100	100.000	K01893	978.4	>	>
tr|Q86SR3|Q86SR3_HUMAN CEL protein OS=Homo sapiens OX=9606 PE=2 SV=1	b23	b23.a1	b23.a1.a1	776	169	28	*1	NA	NA	NA	NA	NA	NA	NA	NA	NA	NA	NA	NA	<NA>	<NA>	>	>
sp|P19835-2|CEL_HUMAN Isoform Short of Bile salt-activated lipase OS=Homo sapiens OX=9606 GN=CEL	b23	b23.a2	b23.a2.a1	670	63	11	*1	NA	NA	NA	NA	NA	NA	NA	NA	NA	NA	NA	NA	<NA>	<NA>	>	>
MH0131_GL0005504	b39	b39.a2	b39.a2.a1	452	112	29	*1	gi|671713918|gb|CP008741.1|	357276	Bacteroides dorei	Bacteroides dorei	Bacteroides	Bacteroidaceae	Bacteroidales	Bacteroidia	Bacteroidetes	Bacteria	100	99.898	K21449	82.4	>	>
MH0012_GL0173537	b40	b40.c197	b40.c197.a1	45	44	10	*1	gi|1442638696|gb|CP031321.1|	-67572	Escherichia coli Es_ST2350_SE1_NDM_03_2018	Escherichia coli	Escherichia	Enterobacteriaceae	Enterobacterales	Gammaproteobacteria	Proteobacteria	Bacteria	100	100.000	K02904	115.5	>	>
MH0014_GL0105787	b47	b47.a4	b47.a4.a1	131	79	25	*1	gb|UILO01000006.1|	-95755	Escherichia coli 494A	Escherichia coli	Escherichia	Enterobacteriaceae	Enterobacterales	Gammaproteobacteria	Proteobacteria	Bacteria	100	100.000	K04079	1228.0	>	>
MH0383_GL0114331	b56	b56.a1	b56.a1.a1	527	97	30	*1	gb|NGVG01000037.1|	-68725	Escherichia coli SCEC020022	Escherichia coli	Escherichia	Enterobacteriaceae	Enterobacterales	Gammaproteobacteria	Proteobacteria	Bacteria	100	100.000	K03695	1649.8	>	>
N085A_GL0004542	b82	b82.a4	b82.a4.a1	1007	65	4	*1	gb|DKXW01000113.1|	1946088	Bacteroides sp. UBA7116	Bacteroides sp. UBA7116	Bacteroides	Bacteroidaceae	Bacteroidales	Bacteroidia	Bacteroidetes	Bacteria	99	93.804	K00239	1304.7	>
MH0048_GL0042379	b82	b82.b10	b82.b10.a1	664	193	8	*1	gb|CBKK010000190.1|	1263056	Bacteroides vulgatus CAG:6	Bacteroides vulgatus CAG:6	Bacteroides	Bacteroidaceae	Bacteroidales	Bacteroidia	Bacteroidetes	Bacteria	99	93.796	K00239	873.6	>
MH0199_GL0004456	b94	b94.a1	b94.a1.a1	282	282	76	*1	gb|CZBF01000005.1|	-25958	Bacteroides uniformis 2789STDY5834942	Bacteroides uniformis	Bacteroides	Bacteroidaceae	Bacteroidales	Bacteroidia	Bacteroidetes	Bacteria	99	99.616	K21449	80.9	>	>
V1.CD21-0_GL0000513	c132	c132.b14	c132.b14.a1	1082	9	3	*1	gb|FCEY01000008.1|	-27972	Clostridium sp. AT4 AT5	Clostridium sp. AT4	Clostridium	Clostridiaceae	Clostridiales	Clostridia	Firmicutes	Bacteria	100	94.088	K02967	479.9	>
MH0423_GL0010207	c196	c196.c100	c196.c100.a1	158	6	1	*1	gb|CBIM010000018.1|	1262689	Acidiphilium sp. CAG:727	Acidiphilium sp. CAG:727	Acidiphilium	Acetobacteraceae	Rhodospirillales	Alphaproteobacteria	Proteobacteria	Bacteria	49	75.023	K01915	835.9	>	>
MH0358_GL0041028	c205	c205.a8	c205.a8.a1	515	11	5	*1	gb|FOOJ01000001.1|	-59655	[Clostridium] clostridioforme ATCC 25537	[Clostridium] clostridioforme	Lachnoclostridium	Lachnospiraceae	Clostridiales	Clostridia	Firmicutes	Bacteria	100	94.333	K10540	793.5	>	>
T2D-11A_GL0070500	c213	c213.a8	c213.a8.a1	169	17	5	*1	gb|AGYI01000008.1|	997893	[Clostridium] bolteae 90A5	[Clostridium] bolteae	Lachnoclostridium	Lachnospiraceae	Clostridiales	Clostridia	Firmicutes	Bacteria	100	94.656	K02058	627.9	>
T2D-61A_GL0009066	c213	c213.b13	c213.b13.a1	143	8	4	*1	gb|ABQR01000045.1|	457421	Clostridiales bacterium 1_7_47FAA	Clostridiales bacterium 1_7_47FAA	unclassified Clostridiales	unclassified Clostridiales	Clostridiales	Clostridia	Firmicutes	Bacteria	100	96.630	K02058	587.0	>	>
945360.SGF_03558	c267	c267.a1	c267.a1.a1	222	56	13	*1	gb|AERO01000141.1|	945360	Shigella flexneri CDC 796-83	Shigella flexneri	Shigella	Enterobacteriaceae	Enterobacterales	Gammaproteobacteria	Proteobacteria	Bacteria	100	100.000	K02945	1080.5	>	>
155864.Z3999	c347	c347.b46	c347.b46.a1	21	13	9	*1	gi|56384585|gb|AE005174.2|	155864	Escherichia coli O157:H7 str. EDL933	Escherichia coli	Escherichia	Enterobacteriaceae	Enterobacterales	Gammaproteobacteria	Proteobacteria	Bacteria	100	100.000	K01872	1728.8	>	>
MH0412_GL0143238	c352	c352.a3	c352.a3.a1	189	156	26	*1	gb|NFIK01000015.1|	-43496	Bacteroides dorei An41	Bacteroides dorei	Bacteroides	Bacteroidaceae	Bacteroidales	Bacteroidia	Bacteroidetes	Bacteria	100	100.000	K21572	1026.9	>
MH0110_GL0060133	c385	c385.b17	c385.b17.a1	64	8	2	*1	gb|UAQJ01000022.1|	-91985	Bacteroides thetaiotaomicron NCTC10582	Bacteroides thetaiotaomicron	Bacteroides	Bacteroidaceae	Bacteroidales	Bacteroidia	Bacteroidetes	Bacteria	100	100.000	K02871	313.9	>	>
MH0087_GL0047704	c385	c385.b24	c385.b24.a1	82	8	4	*1	gb|CAXP010000014.1|	1262842	Clostridium sp. CAG:81	Clostridium sp. CAG:81	Clostridium	Clostridiaceae	Clostridiales	Clostridia	Firmicutes	Bacteria	100	99.812	K02871	295.8	>	>
198214.SF3209	c492	c492.b15	c492.b15.a1	86	30	17	*2	gi|1347826631|gb|CP026793.1|	-66606	Shigella flexneri 74-1170	Shigella flexneri	Shigella	Enterobacteriaceae	Enterobacterales	Gammaproteobacteria	Proteobacteria	Bacteria	100	100.000	K02519	1418.7	>	>
945360.SGF_01105	c492	c492.b15	c492.b15.a2	86	30	17	*2	gi|1347826567|gb|CP026811.1|	-66573	Shigella flexneri 64-5500	Shigella flexneri	Shigella	Enterobacteriaceae	Enterobacterales	Gammaproteobacteria	Proteobacteria	Bacteria	100	100.000	K02519	1410.2
MH0233_GL0053946	c511	c511.b42	c511.b42.a1	232	6	5	*1	gb|ADLL01000041.1|	742735	[Clostridium] clostridioforme 2_1_49FAA	[Clostridium] clostridioforme	Lachnoclostridium	Lachnospiraceae	Clostridiales	Clostridia	Firmicutes	Bacteria	100	99.876	K02863	456.1	>	>
MH0014_GL0034991	c552	c552.b37	c552.b37.a1	6	5	3	*2	gb|UILO01000003.1|	-95755	Escherichia coli 494A	Escherichia coli	Escherichia	Enterobacteriaceae	Enterobacterales	Gammaproteobacteria	Proteobacteria	Bacteria	100	100.000	K00831	734.9	>	>
MH0025_GL0071236	c552	c552.b37	c552.b37.a2	6	5	3	*2	gb|JHDK01000100.1|	1444215	Escherichia coli 1-110-08_S4_C1	Escherichia coli	Escherichia	Enterobacteriaceae	Enterobacterales	Gammaproteobacteria	Proteobacteria	Bacteria	100	100.000	K00831	741.1
457395.BSBG_00304	c559	c559.a2	c559.a2.a1	633	7	4	*1	gb|ACAA02000013.1|	457395	Bacteroides sp. 9_1_42FAA	Bacteroides sp. 9_1_42FAA	Bacteroides	Bacteroidaceae	Bacteroidales	Bacteroidia	Bacteroidetes	Bacteria	100	100.000	K02275, K03286	60.8, 524.6	>	>
V1.CD53-0_GL0070419	c564	c564.b22	c564.b22.a1	92	38	9	*1	gi|1434127386|gb|CP006834.2|	1954351	Escherichia coli APEC O2-211	Escherichia coli	Escherichia	Enterobacteriaceae	Enterobacterales	Gammaproteobacteria	Proteobacteria	Bacteria	100	100.000	K02876	234.6	>	>
MH0020_GL0050757	c567	c567.a1	c567.a1.a1	170	64	16	*1	gb|CYZN01000024.1|	-25862	Blautia wexlerae 2789STDY5834863	Blautia wexlerae	Blautia	Lachnospiraceae	Clostridiales	Clostridia	Firmicutes	Bacteria	100	99.259	K06139, K22226, K06871, K22227	72.8, 82.4, 92.8, 92.8	>	>
585054.EFER_0872	c633	c633.a7	c633.a7.a1	90	15	6	*2	gb|AEVY01000011.1|	981367	Escherichia fergusonii ECD227	Escherichia fergusonii	Escherichia	Enterobacteriaceae	Enterobacterales	Gammaproteobacteria	Proteobacteria	Bacteria	100	100.000	K00925	798.1	>	>
SZEY-48A_GL0076491	c633	c633.a7	c633.a7.a2	90	15	6	*2	gb|NGVG01000001.1|	-68725	Escherichia coli SCEC020022	Escherichia coli	Escherichia	Enterobacteriaceae	Enterobacterales	Gammaproteobacteria	Proteobacteria	Bacteria	100	100.000	K00925	797.3
O2.UC19-1_GL0037616	c635	c635.a1	c635.a1.a1	113	22	5	*1	gb|AGYJ01000007.1|	997895	[Clostridium] bolteae 90B3	[Clostridium] bolteae	Lachnoclostridium	Lachnospiraceae	Clostridiales	Clostridia	Firmicutes	Bacteria	100	99.831	K10546	704.5	>	>
MH0014_GL0021723	c643	c643.a1	c643.a1.a1	109	74	19	*1	gb|UILO01000013.1|	-95755	Escherichia coli 494A	Escherichia coli	Escherichia	Enterobacteriaceae	Enterobacterales	Gammaproteobacteria	Proteobacteria	Bacteria	100	100.000	K01939	869.8	>	>
MH0014_GL0023194	c674	c674.b10	c674.b10.a1	59	7	4	*1	gi|1418448928|gb|CP030337.1|	-67380	Escherichia coli AR_451	Escherichia coli	Escherichia	Enterobacteriaceae	Enterobacterales	Gammaproteobacteria	Proteobacteria	Bacteria	100	100.000	K04567	1009.2	>	>
199310.c3073	c713	c713.a1	c713.a1.a1	94	57	16	*1	gi|1440139258|gb|CP031157.1|	-67518	Escherichia coli SYNB1618	Escherichia coli	Escherichia	Enterobacteriaceae	Enterobacterales	Gammaproteobacteria	Proteobacteria	Bacteria	100	100.000	K00600	844.0	>	>
sp|P04118|COL_HUMAN Colipase OS=Homo sapiens OX=9606 GN=CLPS PE=1 SV=2	c731	c731.a1	c731.a1.a1	481	481	20	*1	NA	NA	NA	NA	NA	NA	NA	NA	NA	NA	NA	NA	NA	NA	>
T2D-134A_GL0046091	c773	c773.b23	c773.b23.a1	98	43	9	*1	gi|1442638696|gb|CP031321.1|	-67572	Escherichia coli Es_ST2350_SE1_NDM_03_2018	Escherichia coli	Escherichia	Enterobacteriaceae	Enterobacterales	Gammaproteobacteria	Proteobacteria	Bacteria	100	100.000	K02952	223.8	>	>
MH0008_GL0018223	c818	c818.b40	c818.b40.a1	59	46	8	*1	gi|1442930992|gb|CP031368.1|	-67586	Klebsiella pneumoniae KpvST101_OXA-48	Klebsiella pneumoniae	Klebsiella	Enterobacteriaceae	Enterobacterales	Gammaproteobacteria	Proteobacteria	Bacteria	100	100.000	K02996	250.4	>	>
469595.CSAG_02141	c867	c867.a1	c867.a1.a1	71	6	3	*1	gb|ACDJ02000030.1|	-67874	Citrobacter portucalensis 30_2	Citrobacter portucalensis	Citrobacter	Enterobacteriaceae	Enterobacterales	Gammaproteobacteria	Proteobacteria	Bacteria	100	100.000	K13788	1365.5	>	>
MH0415_GL0011131	c867	c867.a4	c867.a4.a1	30	5	1	*1	gb|ASUT01000012.1|	1182659	Escherichia sp. KTE52	Escherichia sp. KTE52	Escherichia	Enterobacteriaceae	Enterobacterales	Gammaproteobacteria	Proteobacteria	Bacteria	100	100.000	K13788	302.8	>	>
MH0140_GL0015565	c893	c893.a2	c893.a2.a1	79	61	17	*1	gi|1442638696|gb|CP031321.1|	-67572	Escherichia coli Es_ST2350_SE1_NDM_03_2018	Escherichia coli	Escherichia	Enterobacteriaceae	Enterobacterales	Gammaproteobacteria	Proteobacteria	Bacteria	100	100.000	K02950	289.3	>	>
199310.c3004	c914	c914.a1	c914.a1.a1	64	64	19	*1	gi|1440139258|gb|CP031157.1|	-67518	Escherichia coli SYNB1618	Escherichia coli	Escherichia	Enterobacteriaceae	Enterobacterales	Gammaproteobacteria	Proteobacteria	Bacteria	100	100.000	K01923	482.6	>	>
290338.CKO_02746	c942	c942.a3	c942.a3.a1	20	5	1	*4	gi|157081501|gb|CP000822.1|	290338	Citrobacter koseri ATCC BAA-895	Citrobacter koseri	Citrobacter	Enterobacteriaceae	Enterobacterales	Gammaproteobacteria	Proteobacteria	Bacteria	100	100.000	K00794	296.2	>	>
405955.APECO1_1595	c942	c942.a3	c942.a3.a2	20	5	1	*4	gi|828391739|gb|CP006830.1|	1401688	Escherichia coli APEC O18	Escherichia coli	Escherichia	Enterobacteriaceae	Enterobacterales	Gammaproteobacteria	Proteobacteria	Bacteria	100	100.000	K00794	357.1
MH0008_GL0045647	c942	c942.a3	c942.a3.a3	20	5	1	*4	gi|1354548500|gb|CP027189.1|	-66741	Klebsiella pneumoniae KPHS1249	Klebsiella pneumoniae	Klebsiella	Enterobacteriaceae	Enterobacterales	Gammaproteobacteria	Proteobacteria	Bacteria	100	100.000	K00794	296.2
MH0247_GL0028585	c942	c942.a3	c942.a3.a4	20	5	1	*4	gb|UGJO01000002.1|	-92430	Klebsiella oxytoca NCTC13775	Klebsiella oxytoca	Klebsiella	Enterobacteriaceae	Enterobacterales	Gammaproteobacteria	Proteobacteria	Bacteria	100	100.000	K00794	297.0
MH0088_GL0035513	c996	c996.b14	c996.b14.a1	41	7	3	*4	gb|CAYX010000277.1|	1262776	Clostridium sp. CAG:149	Clostridium sp. CAG:149	Clostridium	Clostridiaceae	Clostridiales	Clostridia	Firmicutes	Bacteria	100	85.075	K02963	167.9	>	>
MH0233_GL0001203	c996	c996.b14	c996.b14.a2	41	7	3	*4	gb|FOOJ01000006.1|	-59655	[Clostridium] clostridioforme ATCC 25537	[Clostridium] clostridioforme	Lachnoclostridium	Lachnospiraceae	Clostridiales	Clostridia	Firmicutes	Bacteria	100	100.000	K02963	189.1
MH0233_GL0015005	c996	c996.b14	c996.b14.a3	41	7	3	*4	gb|BAIC02000187.1|	1232444	Clostridiales bacterium VE202-15	Clostridiales bacterium VE202-15	unclassified Clostridiales	unclassified Clostridiales	Clostridiales	Clostridia	Firmicutes	Bacteria	99	99.257	K02963	187.2
V1.FI33_GL0067141	c996	c996.b14	c996.b14.a4	41	7	3	*4	gb|FOZH01000002.1|	-59836	[Clostridium] citroniae NLAE-zl-G70	[Clostridium] citroniae	Lachnoclostridium	Lachnospiraceae	Clostridiales	Clostridia	Firmicutes	Bacteria	100	100.000	K02963	163.7
MH0357_GL0008684	c997	c997.b13	c997.b13.a1	126	16	4	*1	gb|DKUQ01000046.1|	1950928	Clostridiales bacterium UBA7200	Clostridiales bacterium UBA7200	unclassified Clostridiales	unclassified Clostridiales	Clostridiales	Clostridia	Firmicutes	Bacteria	40	88.764	K02909	122.5	>	>
MH0277_GL0050973	c997	c997.b21	c997.b21.a1	71	5	1	*1	gb|PENT01000009.1|	1311821	Proteus genomosp. 6 str. ATCC 51471	Proteus genomosp. 6	Proteus	Morganellaceae	Enterobacterales	Gammaproteobacteria	Proteobacteria	Bacteria	100	100.000	K02909	157.1	>	>
932676.SGB_04607	d1103	d1103.a1	d1103.a1.a1	89	37	10	*1	gb|AERN01000092.1|	932676	Shigella boydii ATCC 9905	Shigella sp. SF-2015	Shigella	Enterobacteriaceae	Enterobacterales	Gammaproteobacteria	Proteobacteria	Bacteria	100	100.000	K03545	796.6	>	>
MH0025_GL0038782	d1138	d1138.a1	d1138.a1.a1	161	160	17	*1	gb|JHDK01000140.1|	1444215	Escherichia coli 1-110-08_S4_C1	Escherichia coli	Escherichia	Enterobacteriaceae	Enterobacterales	Gammaproteobacteria	Proteobacteria	Bacteria	100	100.000	K07285	467.6	>	>
199310.c0581	d1158	d1158.a1	d1158.a1.a1	72	44	12	*1	gi|1440139258|gb|CP031157.1|	-67518	Escherichia coli SYNB1618	Escherichia coli	Escherichia	Enterobacteriaceae	Enterobacterales	Gammaproteobacteria	Proteobacteria	Bacteria	100	100.000	K03585	773.1	>	>
V1.CD18-3_GL0057090	d1188	d1188.a4	d1188.a4.a1	27	24	10	*1	gb|AGYP01000014.1|	999403	[Clostridium] clostridioforme 90A1	[Clostridium] clostridioforme	Lachnoclostridium	Lachnospiraceae	Clostridiales	Clostridia	Firmicutes	Bacteria	100	100.000	K02058, K07335	199.5, 770.8	>	>
550672.ECCG_04561	d1219	d1219.a1	d1219.a1.a1	33	16	8	*1	gi|1370526458|gb|CP027454.1|	-66910	Escherichia coli 2014C-4423	Escherichia coli	Escherichia	Enterobacteriaceae	Enterobacterales	Gammaproteobacteria	Proteobacteria	Bacteria	100	100.000	K00602	1062.8	>	>
MH0014_GL0026700	d1221	d1221.a1	d1221.a1.a1	45	31	12	*1	gb|UILO01000015.1|	-95755	Escherichia coli 494A	Escherichia coli	Escherichia	Enterobacteriaceae	Enterobacterales	Gammaproteobacteria	Proteobacteria	Bacteria	100	100.000	K03667	849.4	>	>
MH0088_GL0090545	d1231	d1231.a3	d1231.a3.a1	111	8	2	*1	gb|ACII02000001.1|	457412	Ruminococcus sp. 5_1_39BFAA	Ruminococcus sp. 5_1_39BFAA	Ruminococcus	Ruminococcaceae	Clostridiales	Clostridia	Firmicutes	Bacteria	100	99.562	K01951	948.3	>
MH0008_GL0005125	d1235	d1235.b28	d1235.b28.a1	30	19	5	*1	gi|1418436778|gb|CP030341.1|	-67376	Klebsiella pneumoniae AR_362	Klebsiella pneumoniae	Klebsiella	Enterobacteriaceae	Enterobacterales	Gammaproteobacteria	Proteobacteria	Bacteria	100	100.000	K02881	189.9	>	>
V1.UC33-0_GL0166019	d1262	d1262.a1	d1262.a1.a1	91	73	12	*1	gi|1440139258|gb|CP031157.1|	-67518	Escherichia coli SYNB1618	Escherichia coli	Escherichia	Enterobacteriaceae	Enterobacterales	Gammaproteobacteria	Proteobacteria	Bacteria	100	100.000	K02933	350.1	>	>
550672.ECCG_01393	d1365	d1365.a2	d1365.a2.a1	51	5	1	*1	gb|NGVA01000027.1|	-68717	Escherichia coli SCEC020068	Escherichia coli	Escherichia	Enterobacteriaceae	Enterobacterales	Gammaproteobacteria	Proteobacteria	Bacteria	100	100.000	K06282	790.0	>	>
O2.UC56-0_GL0134141	d1527	d1527.a1	d1527.a1.a1	52	38	12	*1	gb|ACII02000003.1|	457412	Ruminococcus sp. 5_1_39BFAA	Ruminococcus sp. 5_1_39BFAA	Ruminococcus	Ruminococcaceae	Clostridiales	Clostridia	Firmicutes	Bacteria	100	99.191	K01187, K01182	569.3, 886.7	>
199310.c1081	d1595	d1595.a1	d1595.a1.a1	42	36	14	*1	gi|1440139258|gb|CP031157.1|	-67518	Escherichia coli SYNB1618	Escherichia coli	Escherichia	Enterobacteriaceae	Enterobacterales	Gammaproteobacteria	Proteobacteria	Bacteria	100	100.000	K00254	698.7	>	>
MH0014_GL0012959	d1625	d1625.a1	d1625.a1.a1	52	28	9	*1	gi|1418448928|gb|CP030337.1|	-67380	Escherichia coli AR_451	Escherichia coli	Escherichia	Enterobacteriaceae	Enterobacterales	Gammaproteobacteria	Proteobacteria	Bacteria	100	100.000	K02906	406.8	>	>
N075A_GL0071127	d1652	d1652.a1	d1652.a1.a1	34	21	10	*1	gb|NGVL01000007.1|	-68726	Escherichia coli SCEC020001	Escherichia coli	Escherichia	Enterobacteriaceae	Enterobacterales	Gammaproteobacteria	Proteobacteria	Bacteria	100	100.000	K07287	668.7	>	>
MH0014_GL0033931	d1702	d1702.a1	d1702.a1.a1	42	31	11	*1	gb|UILO01000004.1|	-95755	Escherichia coli 494A	Escherichia coli	Escherichia	Enterobacteriaceae	Enterobacterales	Gammaproteobacteria	Proteobacteria	Bacteria	100	100.000	K00627	1037.7	>	>
MH0014_GL0056217	d1754	d1754.a1	d1754.a1.a1	38	22	9	*1	gb|UILO01000005.1|	-95755	Escherichia coli 494A	Escherichia coli	Escherichia	Enterobacteriaceae	Enterobacterales	Gammaproteobacteria	Proteobacteria	Bacteria	100	100.000	K00371	1078.5	>	>
155864.Z4979	d1797	d1797.a1	d1797.a1.a1	37	37	12	*1	gi|1420818002|gb|CP030767.1|	-67405	Escherichia coli 2017C-4109	Escherichia coli	Escherichia	Enterobacteriaceae	Enterobacterales	Gammaproteobacteria	Proteobacteria	Bacteria	100	100.000	<NA>	<NA>	>	>
MH0233_GL0057493	d1879	d1879.a1	d1879.a1.a1	29	18	11	*1	gb|FOJH01000029.1|	-59370	[Clostridium] clostridioforme NLAE-zl-G208	[Clostridium] clostridioforme	Lachnoclostridium	Lachnospiraceae	Clostridiales	Clostridia	Firmicutes	Bacteria	100	100.000	K21577, K10671	1030.0, 493.8	>	>
MH0014_GL0053486	d1926	d1926.a1	d1926.a1.a1	53	29	6	*1	gb|UILO01000001.1|	-95755	Escherichia coli 494A	Escherichia coli	Escherichia	Enterobacteriaceae	Enterobacterales	Gammaproteobacteria	Proteobacteria	Bacteria	100	100.000	K06282	768.8	>	>
V1.CD3-0-PN_GL0069428	d2030	d2030.a1	d2030.a1.a1	25	6	3	*1	gb|NHZD01000016.1|	-86052	Escherichia coli 1408220003	Escherichia coli	Escherichia	Enterobacteriaceae	Enterobacterales	Gammaproteobacteria	Proteobacteria	Bacteria	100	99.683	K08300	1319.7	>	>
469613.HMPREF0864_02903	d2107	d2107.a1	d2107.a1.a1	39	39	12	*7	gb|QRAZ01002941.1|	-88493	Hafnia paralvei C10	Hafnia paralvei	Hafnia	Hafniaceae	Enterobacterales	Gammaproteobacteria	Proteobacteria	Bacteria	100	100.000	K02970	134.8	>	>
DOF008_GL0014044	d2107	d2107.a1	d2107.a1.a2	39	39	12	*7	gi|1379573552|gb|CP024784.1|	2052938	Enterobacteriaceae bacterium S05	Enterobacteriaceae bacterium S05	unclassified Enterobacteriaceae	Enterobacteriaceae	Enterobacterales	Gammaproteobacteria	Proteobacteria	Bacteria	100	100.000	K02970	295.8
ED19A_GL0025143	d2107	d2107.a1	d2107.a1.a3	39	39	12	*7	gb|UATR01000035.1|	-92698	Plesiomonas shigelloides NCTC10364	Plesiomonas shigelloides	Plesiomonas	unclassified Enterobacterales	Enterobacterales	Gammaproteobacteria	Proteobacteria	Bacteria	100	100.000	K02970	135.2
NLM015_GL0059038	d2107	d2107.a1	d2107.a1.a4	39	39	12	*7	gb|JWJZ01000003.1|	-31243	Escherichia coli RCE05	Escherichia coli	Escherichia	Enterobacteriaceae	Enterobacterales	Gammaproteobacteria	Proteobacteria	Bacteria	100	100.000	K02970	115.9
SZEY-68A_GL0037824	d2107	d2107.a1	d2107.a1.a5	39	39	12	*7	gb|FJZC01000014.1|	-57715	Enterobacter cloacae e1486	Enterobacter cloacae	Enterobacter	Enterobacteriaceae	Enterobacterales	Gammaproteobacteria	Proteobacteria	Bacteria	100	100.000	K02970	134.8
V1.CD3-0-PT_GL0006383	d2107	d2107.a1	d2107.a1.a6	39	39	12	*7	gi|1398589823|gb|CP029725.1|	-67274	Proteus mirabilis AR_0029	Proteus mirabilis	Proteus	Morganellaceae	Enterobacterales	Gammaproteobacteria	Proteobacteria	Bacteria	100	100.000	K02970	134.8
V1.UC39-4_GL0043891	d2107	d2107.a1	d2107.a1.a7	39	39	12	*7	gb|UAUG01000009.1|	-92728	Providencia rettgeri NCTC7476	Providencia rettgeri	Providencia	Morganellaceae	Enterobacterales	Gammaproteobacteria	Proteobacteria	Bacteria	100	100.000	K02970	134.8
1045856.EcWSU1_04117	d2330	d2330.a1	d2330.a1.a1	49	33	6	*1	gb|FXLQ01000039.1|	-89940	Enterobacter asburiae Enterobacter muelleri JM-458T	Enterobacter asburiae	Enterobacter	Enterobacteriaceae	Enterobacterales	Gammaproteobacteria	Proteobacteria	Bacteria	100	100.000	K02890	208.0	>	>
MH0014_GL0106018	d2457	d2457.a1	d2457.a1.a1	26	23	10	*1	gi|1418448928|gb|CP030337.1|	-67380	Escherichia coli AR_451	Escherichia coli	Escherichia	Enterobacteriaceae	Enterobacterales	Gammaproteobacteria	Proteobacteria	Bacteria	100	100.000	K01956	798.5	>	>
MH0014_GL0045973	d2716	d2716.a1	d2716.a1.a1	24	18	9	*1	gb|AWBQ01000003.1|	1281196	Escherichia coli UMEA 3155-1	Escherichia coli	Escherichia	Enterobacteriaceae	Enterobacterales	Gammaproteobacteria	Proteobacteria	Bacteria	100	100.000	K03387	1047.7	>	>
MH0014_GL0047261	d2907	d2907.a1	d2907.a1.a1	33	33	8	*1	gb|UILO01000009.1|	-95755	Escherichia coli 494A	Escherichia coli	Escherichia	Enterobacteriaceae	Enterobacterales	Gammaproteobacteria	Proteobacteria	Bacteria	100	100.000	K07173	352.4	>	>
550694.ERIG_01830	d3233	d3233.a1	d3233.a1.a1	18	18	8	*1	gb|AEIA01000012.1|	550694	Escherichia fergusonii B253	Escherichia fergusonii	Escherichia	Enterobacteriaceae	Enterobacterales	Gammaproteobacteria	Proteobacteria	Bacteria	100	100.000	K00275	452.2	>	>
T2D-157A_GL0059627	d3570	d3570.a1	d3570.a1.a1	36	33	6	*1	gi|1403754823|emb|LS483303.1|	-67714	Escherichia coli NCTC9967	Escherichia coli	Escherichia	Enterobacteriaceae	Enterobacterales	Gammaproteobacteria	Proteobacteria	Bacteria	100	100.000	K05594	69.3	>	>
1001989.PPECC33_25760	d3687	d3687.a1	d3687.a1.a1	18	18	7	*1	gi|828386760|gb|CP006632.1|	1001989	Escherichia coli PCN033	Escherichia coli	Escherichia	Enterobacteriaceae	Enterobacterales	Gammaproteobacteria	Proteobacteria	Bacteria	100	100.000	K15831	316.6	>	>
V1.FI24_GL0193907	d3732	d3732.a1	d3732.a1.a1	15	15	7	*1	gb|UAVW01000005.1|	-92088	[Clostridium] clostridioforme NCTC11224	[Clostridium] clostridioforme	Lachnoclostridium	Lachnospiraceae	Clostridiales	Clostridia	Firmicutes	Bacteria	100	100.000	K02035	1000.7	>	>
585054.EFER_0353	d3753	d3753.a1	d3753.a1.a1	11	8	6	*2	gb|UGFW01000002.1|	-92386	Escherichia fergusonii NCTC12128	Escherichia fergusonii	Escherichia	Enterobacteriaceae	Enterobacterales	Gammaproteobacteria	Proteobacteria	Bacteria	100	100.000	K15827	402.5	>	>
MH0014_GL0020934	d3753	d3753.a1	d3753.a1.a2	11	8	6	*2	gb|NHZD01000003.1|	-86052	Escherichia coli 1408220003	Escherichia coli	Escherichia	Enterobacteriaceae	Enterobacterales	Gammaproteobacteria	Proteobacteria	Bacteria	100	100.000	K15827	402.5
MH0014_GL0108503	d3935	d3935.a1	d3935.a1.a1	17	17	7	*1	gb|CBFX010000066.1|	1263075	Escherichia coli CAG:4	Escherichia coli	Escherichia	Enterobacteriaceae	Enterobacterales	Gammaproteobacteria	Proteobacteria	Bacteria	100	100.000	K00790	822.8	>	>
NLM022_GL0093024	d4075	d4075.a1	d4075.a1.a1	25	25	5	*1	gi|1442638696|gb|CP031321.1|	-67572	Escherichia coli Es_ST2350_SE1_NDM_03_2018	Escherichia coli	Escherichia	Enterobacteriaceae	Enterobacterales	Gammaproteobacteria	Proteobacteria	Bacteria	100	100.000	K09158	181.4	>	>
444447.ECH7EC4206_A3221	d4089	d4089.a1	d4089.a1.a1	36	13	1	*1	gb|ABHK02000001.1|	444447	Escherichia coli O157:H7 str. EC4206	Escherichia coli	Escherichia	Enterobacteriaceae	Enterobacterales	Gammaproteobacteria	Proteobacteria	Bacteria	100	100.000	K02902	159.8	>	>
MH0014_GL0016703	d4305	d4305.a1	d4305.a1.a1	20	12	4	*1	gb|UILO01000007.1|	-95755	Escherichia coli 494A	Escherichia coli	Escherichia	Enterobacteriaceae	Enterobacterales	Gammaproteobacteria	Proteobacteria	Bacteria	100	100.000	K01885	975.7	>	>
V1.CD17-4_GL0071680	d4705	d4705.a1	d4705.a1.a1	10	10	6	*1	gb|AGYP01000013.1|	999403	[Clostridium] clostridioforme 90A1	[Clostridium] clostridioforme	Lachnoclostridium	Lachnospiraceae	Clostridiales	Clostridia	Firmicutes	Bacteria	100	100.000	K02121	320.1	>	>
1033813.ECNA114_2700	d5242	d5242.a1	d5242.a1.a1	11	11	4	*1	gi|1440139258|gb|CP031157.1|	-67518	Escherichia coli SYNB1618	Escherichia coli	Escherichia	Enterobacteriaceae	Enterobacterales	Gammaproteobacteria	Proteobacteria	Bacteria	100	100.000	K11685	233.8	>	>
585054.EFER_2878	d5263	d5263.a1	d5263.a1.a1	12	12	5	*1	gb|UGFW01000002.1|	-92386	Escherichia fergusonii NCTC12128	Escherichia fergusonii	Escherichia	Enterobacteriaceae	Enterobacterales	Gammaproteobacteria	Proteobacteria	Bacteria	100	100.000	K01585	1330.5	>	>
MH0014_GL0004856	d5330	d5330.a1	d5330.a1.a1	13	9	3	*1	gb|UIMG01000018.1|	-95761	Escherichia coli 586A	Escherichia coli	Escherichia	Enterobacteriaceae	Enterobacterales	Gammaproteobacteria	Proteobacteria	Bacteria	100	100.000	K00059	461.1	>	>
656417.ECIG_02426	d5621	d5621.a1	d5621.a1.a1	37	37	4	*1	gb|NMIX01000013.1|	-50709	Escherichia coli MOD1-EC6350	Escherichia coli	Escherichia	Enterobacteriaceae	Enterobacterales	Gammaproteobacteria	Proteobacteria	Bacteria	100	100.000	K05594	198.4	>	>
MH0014_GL0032320	d5679	d5679.a1	d5679.a1.a1	29	8	3	*2	gi|1418448928|gb|CP030337.1|	-67380	Escherichia coli AR_451	Escherichia coli	Escherichia	Enterobacteriaceae	Enterobacterales	Gammaproteobacteria	Proteobacteria	Bacteria	100	100.000	K04064	226.9	>	>
MH0425_GL0083447	d5679	d5679.a1	d5679.a1.a2	29	8	3	*2	gb|JRSV01000035.1|	-26001	Citrobacter freundii RU2 LB26	Citrobacter freundii	Citrobacter	Enterobacteriaceae	Enterobacterales	Gammaproteobacteria	Proteobacteria	Bacteria	100	100.000	K04064	228.8
V1.UC5-3_GL0229289	d5781	d5781.a1	d5781.a1.a1	13	13	4	*1	gi|1418448928|gb|CP030337.1|	-67380	Escherichia coli AR_451	Escherichia coli	Escherichia	Enterobacteriaceae	Enterobacterales	Gammaproteobacteria	Proteobacteria	Bacteria	100	100.000	K07223	629.8	>	>
MH0338_GL0189227	d6582	d6582.a1	d6582.a1.a1	10	6	2	*1	gi|1420817997|gb|CP030768.1|	-67406	Escherichia coli 2017C-4173W12	Escherichia coli	Escherichia	Enterobacteriaceae	Enterobacterales	Gammaproteobacteria	Proteobacteria	Bacteria	100	99.772	K03442	490.3	>	>
N005A_GL0066072	d6642	d6642.a1	d6642.a1.a1	8	8	4	*1	gb|UDGZ01000005.1|	-94522	Escherichia coli VREC0629	Escherichia coli	Escherichia	Enterobacteriaceae	Enterobacterales	Gammaproteobacteria	Proteobacteria	Bacteria	100	99.631	K01092	526.2	>	>
670892.EC3431_2400	d7520	d7520.a1	d7520.a1.a1	6	6	3	*2	gb|JNQA01000001.1|	1444180	Escherichia coli 2-210-07_S3_C3	Escherichia coli	Escherichia	Enterobacteriaceae	Enterobacterales	Gammaproteobacteria	Proteobacteria	Bacteria	100	100.000	K01613	647.1	>	>
DLM012_GL0014072	d7520	d7520.a1	d7520.a1.a2	6	6	3	*2	gb|JHDK01000157.1|	1444215	Escherichia coli 1-110-08_S4_C1	Escherichia coli	Escherichia	Enterobacteriaceae	Enterobacterales	Gammaproteobacteria	Proteobacteria	Bacteria	100	99.903	K01613	654.8
ED19A_GL0017772	d7545	d7545.a1	d7545.a1.a1	16	4	1	*2	gb|UATR01000034.1|	-92698	Plesiomonas shigelloides NCTC10364	Plesiomonas shigelloides	Plesiomonas	unclassified Enterobacterales	Enterobacterales	Gammaproteobacteria	Proteobacteria	Bacteria	100	100.000	K02888	198.7	>	>
V1.UC39-4_GL0016701	d7545	d7545.a1	d7545.a1.a2	16	4	1	*2	gb|UAUG01000030.1|	-92728	Providencia rettgeri NCTC7476	Providencia rettgeri	Providencia	Morganellaceae	Enterobacterales	Gammaproteobacteria	Proteobacteria	Bacteria	100	100.000	K02888	201.1
MH0014_GL0056133	d7575	d7575.a1	d7575.a1.a1	11	7	2	*2	gi|1418448928|gb|CP030337.1|	-67380	Escherichia coli AR_451	Escherichia coli	Escherichia	Enterobacteriaceae	Enterobacterales	Gammaproteobacteria	Proteobacteria	Bacteria	100	100.000	K00963	599.0	>	>
MH0415_GL0078322	d7575	d7575.a1	d7575.a1.a2	11	7	2	*2	gb|QOOC01000061.1|	-88304	Escherichia marmotae SC330	Escherichia marmotae	Escherichia	Enterobacteriaceae	Enterobacterales	Gammaproteobacteria	Proteobacteria	Bacteria	100	100.000	K00963	600.1
MH0425_GL0040302	d8974	d8974.a1	d8974.a1.a1	9	9	2	*1	gi|1403847316|gb|CP021963.1|	-67314	Citrobacter youngae L6	Citrobacter youngae	Citrobacter	Enterobacteriaceae	Enterobacterales	Gammaproteobacteria	Proteobacteria	Bacteria	100	100.000	K02954	199.5	>	>
tr|W0UUR6|W0UUR6_HUMAN Ribonuclease A F1 OS=Homo sapiens OX=9606 GN=RAF1 PE=3 SV=1	c412	c412.a1	c412.a1.a1	800	788	34	*1	NA	NA	NA	NA	NA	NA	NA	NA	NA	NA	NA	NA	NA	NA	<
Grey and green rows correspond to bacterial and human proteins, respectively, which were found to be overabundant in CDIC.
Consecucutive rows grouped within the same grey nuance correspond to proteins that are umbeded within the same protein subgroup.
The orange row corresponds to the only protein (from human origin) which was found to be underrepresentant in all CDIC compared to all CDC and UC.
