# Supplementary material for: Modern Metaproteomics: A Unique Tool to Characterize the Active Microbiome in Health and Diseases, and Pave the Road towards New Biomarkers—Example of Crohn’s Disease and Ulcerative Colitis Flare-Ups
Source: Cells. 2022 Apr 14;11(8):1340. doi: 10.3390/cells11081340 (PMC9028112; doi:10.3390/cells11081340)
Supplement: Supplementary file 1 [file cells-11-01340-s001.zip › Table_S6_protein_list_CDC_dif_UC_99_with_taxo.xlsx]

## Sheet: protein_list_CDC_sup_UC_99_with
Table S6. List of proteins overrepresented in all CDC samples compared to all UC samples.
Description	Group	SubGroup	Protein	Total	Specific	Specific.Unique	SubGroup.count	seqid	taxid	organism	species	genus	family	order	class	phylum	superkingdom	X.aligment	X.identity	ko	bitscore
MH0462_GL0130961	a1	a1.c148	a1.c148.a1	914	13	2	*1	gb|NMTU01000030.1|	-52032	Faecalibacterium prausnitzii CNCM I 4544	Faecalibacterium prausnitzii	Faecalibacterium	Ruminococcaceae	Clostridiales	Clostridia	Firmicutes	Bacteria	100	99.663	K03043	2402.1
MH0110_GL0062648	b78	b78.a1	b78.a1.a1	1005	152	13	*1	gb|FMFG01000009.1|	-57363	uncultured Faecalibacterium sp. 2789STDY5608870	uncultured Faecalibacterium sp.	Faecalibacterium	Ruminococcaceae	Clostridiales	Clostridia	Firmicutes	Bacteria	100	98.987	K10540	584.7
sp|Q6GPI1|CTRB2_HUMAN Chymotrypsinogen B2 OS=Homo sapiens OX=9606 GN=CTRB2 PE=2 SV=2	c113	c113.a1	c113.a1.a1	2227	193	6	*1	NA	NA	NA	NA	NA	NA	NA	NA	NA	NA	NA	NA	NA	NA
sp|P17538|CTRB1_HUMAN Chymotrypsinogen B OS=Homo sapiens OX=9606 GN=CTRB1 PE=2 SV=2	c113	c113.a2	c113.a2.a1	2073	39	7	*1	NA	NA	NA	NA	NA	NA	NA	NA	NA	NA	NA	NA	NA	NA
MH0117_GL0022389	c278	c278.b28	c278.b28.a1	226	27	3	*1	gb|NMTR01000021.1|	-52028	Faecalibacterium prausnitzii CNCM I 4541	Faecalibacterium prausnitzii	Faecalibacterium	Ruminococcaceae	Clostridiales	Clostridia	Firmicutes	Bacteria	99	90.746	K01835, K01840	251.9, 126.3
MH0028_GL0071718	d3555	d3555.a1	d3555.a1.a1	78	78	5	*1	gi|295100182|emb|FP929045.1|	718252	Faecalibacterium prausnitzii L2-6	Faecalibacterium prausnitzii	Faecalibacterium	Ruminococcaceae	Clostridiales	Clostridia	Firmicutes	Bacteria	100	99.694	NA	NA
Grey and green rows correspond to bacterial and human proteins, respectively, which were found to be overabundant in CDIC samples compared to UC samples.
